# Supplementary material for: Single-cell profiling of PBMCS reveals an immune signature of irAEs in anti-PD-1-treated acral melanoma patients
Source: Front Immunol. 2026 Feb 26;17:1758205. doi: 10.3389/fimmu.2026.1758205 (PMC12979378; doi:10.3389/fimmu.2026.1758205)
Supplement: Supplementary file 2 [file Table1.xlsx]

## Sheet: S1_PBMC
Table S1: Distribution of major cell types in PBMC
	S1	S2	S3	S4	S5	S6	S7	S8
B	0.0110266	0.0861906	0.0121212	0.106481	0.0379932	0.105452	0.011703	0.0429338
CD4 T	0.455894	0.417503	0.160839	0.157407	0.4478	0.212944	0.566586	0.270613
CD8 T	0.29924	0.159121	0.486713	0.0973969	0.26855	0.2223	0.19774	0.135957
DC	0.00418251	0.00397803	0.0125874	0.022362	0.00454619	0.00717552	0.00242131	0.00422833
Mono	0.0984791	0.177685	0.237451	0.416143	0.0440006	0.153148	0.00726392	0.0780615
NK	0.0836502	0.137715	0.0418026	0.167103	0.174541	0.245726	0.15456	0.432916
other	0.00190114	0.00606175	0.0141414	0.0212264	0.00698165	0.0214562	0.00121065	0.00715563
other T	0.0456274	0.0117446	0.0343434	0.0118798	0.0155869	0.0317974	0.0585149	0.0281347

## Sheet: S2_T cells
Table S2: Distribution of cell types in T cells
	S1	S2	S3	S4	S5	S6	S7	S8
Proliferating	0.002849	0.00482936	0.0157247	0.0104815	0.00576752	0.00316313	0.000980873	0.00299289
other	0.00237417	0.00643915	0.00113947	0.0111366	0.00110914	0.00723001	0.00147131	0.00187056
CD8 T_3	0.227445	0.162267	0.449407	0.344907	0.258429	0.398554	0.149093	0.128694
CD8 T_2	0.192783	0.157759	0.245214	0.077301	0.0738687	0.177436	0.0838646	0.157875
CD8 T_1	0.0132953	0.0160979	0.010711	0.0232558	0.0559006	0.00753125	0.102992	0.0433969
MAIT	0.0346629	0.01481	0.00524157	0.0193253	0.0135315	0.00918813	0.0117705	0.0359147
gdT	0.0109212	0.0135222	0.0227894	0.0124468	0.00665484	0.0328363	0.0456106	0.0291807
Treg	0.0237417	0.0502254	0.0113947	0.059941	0.0221828	0.0338906	0.0245218	0.0549944
CD4 T_3	0.0204179	0.0186735	0.0159526	0.028169	0.021961	0.01446	0.0255027	0.0157127
CD4 T_2	0.224596	0.328719	0.146536	0.224697	0.180346	0.192951	0.173124	0.253648
CD4 T_1	0.246914	0.226658	0.0758888	0.188339	0.360248	0.122759	0.381069	0.27572

## Sheet: S3_DEGs of T cells sub-clusters
Table S3: Characteristic markers of T cell sub-clusters
Analyzed with FindAllMarkers function of Seurat v4, only.pos = TRUE, min.pct = 0.25, logfc.threshold = 0.25
	p_val	avg_log2FC	pct.1	pct.2	p_val_adj	cluster	gene
CCR7	0	1.39509	0.819	0.232	0	CD4 T_1	CCR7
MAL	0	0.976927	0.713	0.25	0	CD4 T_1	MAL
TSHZ2	0	0.954573	0.497	0.109	0	CD4 T_1	TSHZ2
TCF7	0	0.938794	0.839	0.417	0	CD4 T_1	TCF7
RPS13	0	0.897649	0.999	0.995	0	CD4 T_1	RPS13
LEF1	0	0.872991	0.64	0.23	0	CD4 T_1	LEF1
EEF1B2	0	0.859335	0.999	0.974	0	CD4 T_1	EEF1B2
IL6ST	0	0.827183	0.5	0.151	0	CD4 T_1	IL6ST
SELL	0	0.819567	0.762	0.327	0	CD4 T_1	SELL
RPL32	0	0.81939	1	0.998	0	CD4 T_1	RPL32
RCAN3	0	0.804289	0.726	0.328	0	CD4 T_1	RCAN3
RPS3A	0	0.797923	1	0.998	0	CD4 T_1	RPS3A
TRABD2A	0	0.781768	0.522	0.171	0	CD4 T_1	TRABD2A
RPL22	0	0.772626	0.999	0.986	0	CD4 T_1	RPL22
RPS21	0	0.768558	1	0.987	0	CD4 T_1	RPS21
RPL9	0	0.768142	1	0.996	0	CD4 T_1	RPL9
RPS12	0	0.761391	1	0.999	0	CD4 T_1	RPS12
RPL23	0	0.75247	0.996	0.962	0	CD4 T_1	RPL23
RPS8	0	0.745461	1	0.998	0	CD4 T_1	RPS8
RPL30	0	0.742117	1	0.998	0	CD4 T_1	RPL30
RPS6	0	0.734278	1	0.997	0	CD4 T_1	RPS6
RPS23	0	0.733893	0.999	0.998	0	CD4 T_1	RPS23
RPS28	0	0.732932	1	0.997	0	CD4 T_1	RPS28
NOSIP	0	0.730062	0.804	0.473	0	CD4 T_1	NOSIP
RPL34	0	0.72639	1	0.998	0	CD4 T_1	RPL34
RPL39	0	0.724893	1	0.997	0	CD4 T_1	RPL39
PIK3IP1	0	0.716424	0.712	0.383	0	CD4 T_1	PIK3IP1
RPS10	0	0.708537	0.996	0.959	0	CD4 T_1	RPS10
SNHG8	0	0.698064	0.77	0.472	0	CD4 T_1	SNHG8
RPS5	0	0.697359	0.999	0.99	0	CD4 T_1	RPS5
PRKCA	0	0.693555	0.526	0.199	0	CD4 T_1	PRKCA
RPL36	0	0.689007	0.999	0.994	0	CD4 T_1	RPL36
RPL11	0	0.688743	1	0.998	0	CD4 T_1	RPL11
LDHB	0	0.688115	0.982	0.777	0	CD4 T_1	LDHB
SARAF	0	0.686061	0.977	0.831	0	CD4 T_1	SARAF
RPL37	0	0.679213	1	0.998	0	CD4 T_1	RPL37
TXK	0	0.676211	0.432	0.136	0	CD4 T_1	TXK
RPL35A	0	0.669184	0.999	0.996	0	CD4 T_1	RPL35A
TPT1	0	0.661429	0.999	0.999	0	CD4 T_1	TPT1
RPS27	0	0.657329	1	0.999	0	CD4 T_1	RPS27
SATB1	0	0.648785	0.493	0.205	0	CD4 T_1	SATB1
RPL13	0	0.643224	1	0.999	0	CD4 T_1	RPL13
EIF3E	0	0.640247	0.951	0.766	0	CD4 T_1	EIF3E
SESN3	0	0.637581	0.393	0.144	0	CD4 T_1	SESN3
ZFAS1	0	0.636526	0.893	0.67	0	CD4 T_1	ZFAS1
OXNAD1	0	0.634859	0.528	0.242	0	CD4 T_1	OXNAD1
RPS25	0	0.631963	0.999	0.996	0	CD4 T_1	RPS25
RPL5	0	0.631788	0.999	0.995	0	CD4 T_1	RPL5
LTB	0	0.629796	0.989	0.625	0	CD4 T_1	LTB
BTG1	0	0.623851	0.997	0.952	0	CD4 T_1	BTG1
NPM1	0	0.62145	0.992	0.936	0	CD4 T_1	NPM1
RPS9	0	0.615784	1	0.995	0	CD4 T_1	RPS9
RPS18	0	0.613105	1	0.999	0	CD4 T_1	RPS18
RPL38	0	0.610829	0.998	0.989	0	CD4 T_1	RPL38
ADTRP	0	0.609685	0.257	0.026	0	CD4 T_1	ADTRP
MYC	0	0.607928	0.419	0.161	0	CD4 T_1	MYC
RPL21	0	0.602831	1	0.998	0	CD4 T_1	RPL21
FOXP1	0	0.601196	0.736	0.467	0	CD4 T_1	FOXP1
LDLRAP1	0	0.600882	0.491	0.207	0	CD4 T_1	LDLRAP1
FHIT	0	0.591963	0.265	0.047	0	CD4 T_1	FHIT
RGS10	0	0.590804	0.776	0.49	0	CD4 T_1	RGS10
RPLP1	0	0.586669	1	0.999	0	CD4 T_1	RPLP1
RPL19	0	0.585821	1	0.998	0	CD4 T_1	RPL19
RPL18	0	0.577748	0.999	0.997	0	CD4 T_1	RPL18
RPS29	0	0.577511	1	0.998	0	CD4 T_1	RPS29
RPS14	0	0.567311	1	0.999	0	CD4 T_1	RPS14
ACTN1	0	0.561769	0.342	0.094	0	CD4 T_1	ACTN1
RPS27A	0	0.561645	1	0.999	0	CD4 T_1	RPS27A
RPL36A	0	0.552849	0.91	0.736	0	CD4 T_1	RPL36A
RPS16	0	0.548189	1	0.996	0	CD4 T_1	RPS16
PABPC1	0	0.547785	0.976	0.864	0	CD4 T_1	PABPC1
RPL24	0	0.541771	0.999	0.992	0	CD4 T_1	RPL24
RPL10A	0	0.526401	1	0.994	0	CD4 T_1	RPL10A
RGCC	0	0.525204	0.511	0.252	0	CD4 T_1	RGCC
TMEM123	0	0.525035	0.747	0.475	0	CD4 T_1	TMEM123
RPL3	0	0.524795	1	0.998	0	CD4 T_1	RPL3
CHRM3-AS2	0	0.524327	0.258	0.049	0	CD4 T_1	CHRM3-AS2
RPL10	0	0.520266	1	0.999	0	CD4 T_1	RPL10
TOMM7	0	0.519936	0.988	0.935	0	CD4 T_1	TOMM7
RPL12	0	0.516658	1	0.995	0	CD4 T_1	RPL12
RPS15A	0	0.506605	1	0.998	0	CD4 T_1	RPS15A
PDE3B	0	0.500912	0.396	0.172	0	CD4 T_1	PDE3B
RPLP2	0	0.497866	1	0.997	0	CD4 T_1	RPLP2
C1orf162	0	0.491603	0.482	0.229	0	CD4 T_1	C1orf162
RPL27	0	0.48918	0.999	0.987	0	CD4 T_1	RPL27
RPL41	0	0.482061	1	0.999	0	CD4 T_1	RPL41
RPL31	0	0.481005	0.993	0.961	0	CD4 T_1	RPL31
RPL8	0	0.476356	1	0.996	0	CD4 T_1	RPL8
RPS4X	0	0.475565	1	0.997	0	CD4 T_1	RPS4X
RPL18A	0	0.472176	0.999	0.998	0	CD4 T_1	RPL18A
RPL29	0	0.469286	1	0.996	0	CD4 T_1	RPL29
EEF1A1	0	0.467443	1	0.999	0	CD4 T_1	EEF1A1
CITED4	0	0.460957	0.271	0.077	0	CD4 T_1	CITED4
RPS3	0	0.46073	1	0.998	0	CD4 T_1	RPS3
CD27	0	0.457336	0.685	0.367	0	CD4 T_1	CD27
NACA	0	0.453633	0.999	0.994	0	CD4 T_1	NACA
AC005842.1	0	0.448315	0.251	0.064	0	CD4 T_1	AC005842.1
RPS11	0	0.447848	0.999	0.991	0	CD4 T_1	RPS11
NOP53	0	0.442657	0.979	0.9	0	CD4 T_1	NOP53
IL7R	0	0.437527	0.95	0.582	0	CD4 T_1	IL7R
RPL37A	0	0.434228	0.999	0.996	0	CD4 T_1	RPL37A
RPL14	0	0.428293	1	0.997	0	CD4 T_1	RPL14
RPL26	0	0.407648	0.999	0.997	0	CD4 T_1	RPL26
FAU	0	0.406635	0.999	0.996	0	CD4 T_1	FAU
RPL4	0	0.404841	0.995	0.966	0	CD4 T_1	RPL4
RPSA	0	0.397887	1	0.994	0	CD4 T_1	RPSA
RPS15	0	0.392713	1	0.998	0	CD4 T_1	RPS15
RPL27A	0	0.38398	0.999	0.996	0	CD4 T_1	RPL27A
COX7C	0	0.375689	0.987	0.929	0	CD4 T_1	COX7C
RPL15	0	0.350862	1	0.997	0	CD4 T_1	RPL15
RACK1	0	0.348915	0.999	0.992	0	CD4 T_1	RACK1
UBA52	0	0.340533	0.999	0.993	0	CD4 T_1	UBA52
RPL7A	0	0.339964	0.999	0.997	0	CD4 T_1	RPL7A
RPL28	0	0.330252	1	0.999	0	CD4 T_1	RPL28
RPS7	0	0.319596	1	0.997	0	CD4 T_1	RPS7
RPL35	0	0.306296	0.999	0.993	0	CD4 T_1	RPL35
RPL6	0	0.267311	0.999	0.997	0	CD4 T_1	RPL6
RPS4Y1	7.24943e-303	0.563321	0.814	0.649	1.64577e-298	CD4 T_1	RPS4Y1
PFDN5	3.72742e-299	0.317635	0.996	0.976	8.46198e-295	CD4 T_1	PFDN5
RETREG1	4.571e-296	0.415052	0.284	0.102	1.03771e-291	CD4 T_1	RETREG1
AIF1	6.62611e-296	0.529798	0.402	0.18	1.50426e-291	CD4 T_1	AIF1
ARMH1	3.65779e-287	0.440748	0.281	0.102	8.30392e-283	CD4 T_1	ARMH1
MAML2	3.25494e-286	0.4686	0.374	0.164	7.38937e-282	CD4 T_1	MAML2
CAMK4	1.71792e-285	0.488208	0.475	0.243	3.90003e-281	CD4 T_1	CAMK4
SNHG7	2.66271e-283	0.518607	0.549	0.307	6.04488e-279	CD4 T_1	SNHG7
BEX2	5.82568e-277	0.413013	0.323	0.132	1.32255e-272	CD4 T_1	BEX2
CD55	1.65003e-261	0.455657	0.35	0.155	3.74591e-257	CD4 T_1	CD55
ABLIM1	1.41452e-257	0.444304	0.391	0.187	3.21125e-253	CD4 T_1	ABLIM1
SMDT1	6.83269e-252	0.451698	0.856	0.662	1.55116e-247	CD4 T_1	SMDT1
SH3YL1	1.65959e-251	0.441144	0.36	0.166	3.76761e-247	CD4 T_1	SH3YL1
EPB41L4A-AS1	1.78815e-246	0.453601	0.472	0.253	4.05946e-242	CD4 T_1	EPB41L4A-AS1
TRAT1	6.18501e-242	0.469193	0.548	0.316	1.40412e-237	CD4 T_1	TRAT1
RIC3	5.66643e-239	0.421323	0.316	0.137	1.28639e-234	CD4 T_1	RIC3
C6orf48	9.17361e-238	0.472789	0.598	0.366	2.08259e-233	CD4 T_1	C6orf48
BCL2	4.72109e-228	0.494913	0.533	0.314	1.07178e-223	CD4 T_1	BCL2
DGKA	7.15964e-219	0.414755	0.463	0.256	1.62538e-214	CD4 T_1	DGKA
ALKBH7	1.02053e-216	0.435566	0.583	0.365	2.31682e-212	CD4 T_1	ALKBH7
ITGA6	6.53085e-216	0.385742	0.291	0.126	1.48263e-211	CD4 T_1	ITGA6
CXCR4	5.72354e-215	0.391101	0.69	0.444	1.29936e-210	CD4 T_1	CXCR4
BEX3	1.48683e-214	0.340071	0.279	0.117	3.37541e-210	CD4 T_1	BEX3
LINC01550	3.71374e-208	0.36269	0.295	0.131	8.43093e-204	CD4 T_1	LINC01550
NDFIP1	2.974e-204	0.434697	0.674	0.463	6.75157e-200	CD4 T_1	NDFIP1
RPLP0	2.24514e-197	0.277442	0.998	0.975	5.09693e-193	CD4 T_1	RPLP0
LEPROTL1	5.62373e-196	0.401133	0.729	0.52	1.2767e-191	CD4 T_1	LEPROTL1
BEX4	1.65085e-195	0.328124	0.297	0.136	3.74776e-191	CD4 T_1	BEX4
PLCG2	5.71706e-195	0.700614	0.628	0.459	1.29789e-190	CD4 T_1	PLCG2
SUSD3	7.57594e-189	0.36396	0.389	0.207	1.71989e-184	CD4 T_1	SUSD3
EEF1D	1.58081e-182	0.251499	0.997	0.979	3.58874e-178	CD4 T_1	EEF1D
EEF2	5.54534e-170	0.292037	0.965	0.89	1.2589e-165	CD4 T_1	EEF2
TMEM204	2.31703e-156	0.316595	0.306	0.156	5.26012e-152	CD4 T_1	TMEM204
UQCRB	2.01214e-155	0.274341	0.973	0.913	4.56795e-151	CD4 T_1	UQCRB
HINT1	4.16733e-154	0.279638	0.975	0.893	9.46068e-150	CD4 T_1	HINT1
AP3M2	3.56213e-152	0.313845	0.277	0.136	8.08674e-148	CD4 T_1	AP3M2
CD7	3.01332e-150	0.374804	0.709	0.523	6.84083e-146	CD4 T_1	CD7
C12orf57	7.57913e-150	0.321134	0.879	0.744	1.72061e-145	CD4 T_1	C12orf57
SERINC5	1.93705e-149	0.311913	0.287	0.146	4.39749e-145	CD4 T_1	SERINC5
CD40LG	1.00051e-142	0.299241	0.324	0.173	2.27136e-138	CD4 T_1	CD40LG
MT-ND3	3.28208e-141	0.273749	0.998	0.995	7.45098e-137	CD4 T_1	MT-ND3
FAM102A	3.34438e-141	0.308863	0.361	0.204	7.5924e-137	CD4 T_1	FAM102A
AC025164.1	4.24478e-141	0.330643	0.288	0.149	9.63651e-137	CD4 T_1	AC025164.1
NFKBIZ	1.44512e-134	0.299503	0.263	0.133	3.28071e-130	CD4 T_1	NFKBIZ
NSA2	4.06675e-134	0.33872	0.814	0.665	9.23234e-130	CD4 T_1	NSA2
HNRNPA1	3.97089e-133	0.267385	0.962	0.898	9.01471e-129	CD4 T_1	HNRNPA1
FLT3LG	3.33011e-132	0.330182	0.46	0.292	7.56002e-128	CD4 T_1	FLT3LG
CD4	2.30675e-131	0.260434	0.357	0.199	5.23677e-127	CD4 T_1	CD4
UXT	2.27465e-130	0.312872	0.829	0.675	5.16391e-126	CD4 T_1	UXT
MTRNR2L12	1.75495e-128	0.476625	0.814	0.714	3.98408e-124	CD4 T_1	MTRNR2L12
RNASET2	2.52311e-128	0.299545	0.728	0.544	5.72796e-124	CD4 T_1	RNASET2
SELENOM	5.37829e-127	0.277509	0.357	0.205	1.22098e-122	CD4 T_1	SELENOM
MCUB	1.76363e-121	0.295663	0.549	0.368	4.00379e-117	CD4 T_1	MCUB
RPL17	2.54432e-119	0.30313	0.81	0.667	5.77612e-115	CD4 T_1	RPL17
COMMD6	5.10428e-119	0.257149	0.953	0.877	1.15877e-114	CD4 T_1	COMMD6
SRSF5	3.92547e-118	0.256226	0.944	0.892	8.91161e-114	CD4 T_1	SRSF5
SERP1	3.98431e-118	0.303529	0.816	0.668	9.04517e-114	CD4 T_1	SERP1
NCF1	4.28063e-116	0.26531	0.327	0.188	9.71789e-112	CD4 T_1	NCF1
TMEM243	5.14879e-115	0.291774	0.501	0.334	1.16888e-110	CD4 T_1	TMEM243
NAP1L1	1.66775e-114	0.293859	0.863	0.725	3.78613e-110	CD4 T_1	NAP1L1
CHMP7	5.98541e-113	0.273313	0.279	0.154	1.35881e-108	CD4 T_1	CHMP7
PABPC4	5.7041e-110	0.292126	0.348	0.21	1.29495e-105	CD4 T_1	PABPC4
EIF3H	1.65858e-109	0.281724	0.846	0.702	3.7653e-105	CD4 T_1	EIF3H
RPS17	2.81837e-101	0.326322	0.638	0.484	6.39826e-97	CD4 T_1	RPS17
RSL1D1	3.90885e-101	0.28698	0.626	0.464	8.87386e-97	CD4 T_1	RSL1D1
ANP32B	5.64141e-101	0.261071	0.839	0.701	1.28071e-96	CD4 T_1	ANP32B
RPL7	1.32393e-100	0.286274	0.994	0.977	3.00558e-96	CD4 T_1	RPL7
JUNB	5.54537e-100	0.42556	0.739	0.637	1.25891e-95	CD4 T_1	JUNB
TESPA1	6.82548e-100	0.267134	0.31	0.185	1.54952e-95	CD4 T_1	TESPA1
TOMM20	1.23875e-98	0.27929	0.805	0.666	2.81221e-94	CD4 T_1	TOMM20
SNHG25	2.36756e-98	0.263656	0.309	0.186	5.37483e-94	CD4 T_1	SNHG25
EIF2S3	1.83487e-96	0.266191	0.572	0.408	4.16551e-92	CD4 T_1	EIF2S3
ST13	6.99834e-96	0.289747	0.68	0.533	1.58876e-91	CD4 T_1	ST13
NFKBIA	1.92248e-91	0.312734	0.603	0.459	4.36441e-87	CD4 T_1	NFKBIA
GIMAP1	4.27542e-91	0.273338	0.773	0.627	9.70606e-87	CD4 T_1	GIMAP1
THEM4	8.43211e-91	0.254013	0.355	0.227	1.91426e-86	CD4 T_1	THEM4
SVIP	1.32218e-89	0.260498	0.489	0.338	3.00162e-85	CD4 T_1	SVIP
INPP4B	4.53961e-85	0.284167	0.432	0.298	1.03058e-80	CD4 T_1	INPP4B
BTG2	1.10261e-80	0.267071	0.435	0.301	2.50314e-76	CD4 T_1	BTG2
EIF3L	1.29838e-79	0.25729	0.705	0.551	2.94758e-75	CD4 T_1	EIF3L
STK17B	1.54903e-77	0.263763	0.704	0.569	3.5166e-73	CD4 T_1	STK17B
FOS	1.96967e-76	0.283785	0.448	0.317	4.47155e-72	CD4 T_1	FOS
UBALD2	3.37046e-76	0.255239	0.508	0.372	7.65162e-72	CD4 T_1	UBALD2
JUN	1.37304e-73	0.333934	0.499	0.372	3.11707e-69	CD4 T_1	JUN
RPS20	1.91213e-48	0.263339	0.981	0.957	4.34092e-44	CD4 T_1	RPS20
LTB1	0	1.50777	0.978	0.63	0	CD4 T_2	LTB
IL7R1	0	1.22635	0.932	0.589	0	CD4 T_2	IL7R
AQP3	0	0.910983	0.584	0.223	0	CD4 T_2	AQP3
TNFRSF4	0	0.788606	0.354	0.049	0	CD4 T_2	TNFRSF4
GPR183	0	0.769714	0.638	0.284	0	CD4 T_2	GPR183
PLP2	0	0.743419	0.704	0.372	0	CD4 T_2	PLP2
VIM	0	0.734013	0.989	0.942	0	CD4 T_2	VIM
TRADD	0	0.700861	0.648	0.325	0	CD4 T_2	TRADD
S100A11	0	0.685771	0.956	0.788	0	CD4 T_2	S100A11
TIMP1	0	0.677907	0.556	0.254	0	CD4 T_2	TIMP1
CORO1B	0	0.652191	0.583	0.311	0	CD4 T_2	CORO1B
MAL1	0	0.633983	0.595	0.284	0	CD4 T_2	MAL
BIRC3	0	0.620971	0.534	0.249	0	CD4 T_2	BIRC3
FXYD5	0	0.606011	0.925	0.743	0	CD4 T_2	FXYD5
TNFSF10	0	0.591075	0.506	0.253	0	CD4 T_2	TNFSF10
LDHB1	0	0.586964	0.958	0.784	0	CD4 T_2	LDHB
RNASET21	0	0.57605	0.783	0.53	0	CD4 T_2	RNASET2
TNFRSF25	0	0.554562	0.439	0.174	0	CD4 T_2	TNFRSF25
CD40LG1	0	0.529485	0.417	0.149	0	CD4 T_2	CD40LG
RCAN31	0	0.517856	0.667	0.346	0	CD4 T_2	RCAN3
CD82	0	0.490081	0.317	0.095	0	CD4 T_2	CD82
HINT11	0	0.481984	0.974	0.894	0	CD4 T_2	HINT1
TPT11	0	0.424656	0.999	0.999	0	CD4 T_2	TPT1
RPLP11	0	0.342271	0.999	0.999	0	CD4 T_2	RPLP1
RPSA1	0	0.314363	0.995	0.995	0	CD4 T_2	RPSA
EEF1A11	0	0.313778	0.999	0.999	0	CD4 T_2	EEF1A1
RPL18A1	0	0.310199	0.998	0.998	0	CD4 T_2	RPL18A
RPL81	0	0.306751	0.996	0.997	0	CD4 T_2	RPL8
RPL111	0	0.271996	0.998	0.999	0	CD4 T_2	RPL11
CRIP2	8.15783e-308	0.469616	0.253	0.078	1.85199e-303	CD4 T_2	CRIP2
RPLP01	7.12891e-307	0.413721	0.989	0.977	1.61841e-302	CD4 T_2	RPLP0
TMEM1231	6.01095e-306	0.509327	0.754	0.475	1.3646e-301	CD4 T_2	TMEM123
LIMS1	4.42247e-305	0.69661	0.544	0.293	1.00399e-300	CD4 T_2	LIMS1
IL6R	7.68978e-305	0.42509	0.304	0.108	1.74573e-300	CD4 T_2	IL6R
RPS2	6.52789e-297	0.264909	0.998	0.999	1.48196e-292	CD4 T_2	RPS2
RPS81	1.3986e-292	0.283197	0.997	0.998	3.17511e-288	CD4 T_2	RPS8
LINC02273	8.51679e-292	0.457065	0.354	0.143	1.93348e-287	CD4 T_2	LINC02273
RACK11	1.66122e-290	0.277845	0.995	0.993	3.77129e-286	CD4 T_2	RACK1
GSTK1	3.20321e-290	0.521583	0.886	0.71	7.27192e-286	CD4 T_2	GSTK1
COTL1	6.72569e-286	0.520142	0.784	0.524	1.52687e-281	CD4 T_2	COTL1
RPS181	2.38615e-283	0.291315	0.998	0.999	5.41703e-279	CD4 T_2	RPS18
CD28	9.36479e-283	0.41581	0.356	0.145	2.12599e-278	CD4 T_2	CD28
RPL131	4.96542e-282	0.259711	0.999	0.999	1.12725e-277	CD4 T_2	RPL13
NOSIP1	5.82223e-273	0.553336	0.741	0.491	1.32176e-268	CD4 T_2	NOSIP
RPL181	3.29402e-270	0.251626	0.996	0.998	7.47808e-266	CD4 T_2	RPL18
CD41	7.03275e-254	0.390272	0.409	0.186	1.59657e-249	CD4 T_2	CD4
TRAT11	1.62664e-251	0.454353	0.566	0.313	3.69279e-247	CD4 T_2	TRAT1
RPS4X1	2.91152e-246	0.264836	0.997	0.997	6.60973e-242	CD4 T_2	RPS4X
MAP3K1	7.73714e-245	0.407222	0.357	0.157	1.75649e-240	CD4 T_2	MAP3K1
RPL361	1.418e-234	0.29268	0.995	0.995	3.21915e-230	CD4 T_2	RPL36
SUSD31	3.46063e-231	0.401948	0.411	0.202	7.85632e-227	CD4 T_2	SUSD3
RPL341	5.45618e-229	0.250929	0.998	0.999	1.23866e-224	CD4 T_2	RPL34
TCF71	9.37904e-228	0.421785	0.722	0.45	2.12923e-223	CD4 T_2	TCF7
RPL10A1	4.57542e-227	0.25581	0.996	0.995	1.03871e-222	CD4 T_2	RPL10A
MAF	2.62011e-222	0.4556	0.408	0.198	5.94816e-218	CD4 T_2	MAF
PAG1	1.67573e-214	0.452376	0.512	0.29	3.80424e-210	CD4 T_2	PAG1
RPL42	7.54761e-206	0.286249	0.988	0.968	1.71346e-201	CD4 T_2	RPL4
MFHAS1	5.21781e-205	0.330124	0.259	0.103	1.18455e-200	CD4 T_2	MFHAS1
TTC39C	1.52199e-202	0.391486	0.499	0.278	3.45522e-198	CD4 T_2	TTC39C
CRIP1	1.08207e-199	0.495865	0.74	0.535	2.45652e-195	CD4 T_2	CRIP1
S100A10	2.66433e-198	0.401238	0.955	0.887	6.04856e-194	CD4 T_2	S100A10
SERINC51	1.63905e-189	0.351934	0.306	0.141	3.72096e-185	CD4 T_2	SERINC5
TESPA11	6.43642e-189	0.359462	0.353	0.174	1.4612e-184	CD4 T_2	TESPA1
LPAR6	1.87641e-188	0.405166	0.36	0.18	4.25983e-184	CD4 T_2	LPAR6
PBXIP1	7.18356e-187	0.418221	0.569	0.35	1.63081e-182	CD4 T_2	PBXIP1
GATA3	2.66732e-181	0.410532	0.435	0.24	6.05535e-177	CD4 T_2	GATA3
EEF21	4.6822e-180	0.314502	0.964	0.891	1.06295e-175	CD4 T_2	EEF2
INPP4B1	7.19188e-174	0.378238	0.488	0.284	1.6327e-169	CD4 T_2	INPP4B
CDC14A	1.23901e-173	0.388373	0.446	0.253	2.81281e-169	CD4 T_2	CDC14A
FLT3LG1	1.00091e-170	0.368009	0.487	0.286	2.27227e-166	CD4 T_2	FLT3LG
ITGB1	5.5329e-161	0.382838	0.829	0.62	1.25608e-156	CD4 T_2	ITGB1
ARHGAP15	5.76937e-161	0.384978	0.628	0.419	1.30976e-156	CD4 T_2	ARHGAP15
CFAP36	1.03687e-160	0.306825	0.319	0.158	2.35391e-156	CD4 T_2	CFAP36
ALOX5AP	1.24802e-157	0.342155	0.568	0.352	2.83325e-153	CD4 T_2	ALOX5AP
RGCC1	6.92585e-155	0.3393	0.46	0.267	1.57231e-150	CD4 T_2	RGCC
TMEM14C	4.78738e-154	0.281243	0.322	0.161	1.08683e-149	CD4 T_2	TMEM14C
KDSR	1.06712e-149	0.278364	0.26	0.12	2.42257e-145	CD4 T_2	KDSR
SLAMF1	1.63741e-146	0.263188	0.269	0.126	3.71725e-142	CD4 T_2	SLAMF1
USP10	7.83026e-146	0.380325	0.338	0.182	1.77762e-141	CD4 T_2	USP10
FAM102A1	2.09565e-137	0.291623	0.367	0.203	4.75754e-133	CD4 T_2	FAM102A
TMEM238	1.70967e-133	0.300238	0.429	0.252	3.88129e-129	CD4 T_2	TMEM238
ATP2B1	1.09901e-132	0.346086	0.42	0.249	2.49496e-128	CD4 T_2	ATP2B1
PHACTR2	6.5493e-130	0.27293	0.373	0.207	1.48682e-125	CD4 T_2	PHACTR2
THEM41	1.46215e-123	0.280967	0.382	0.221	3.31937e-119	CD4 T_2	THEM4
ICAM2	5.93145e-122	0.287529	0.471	0.29	1.34656e-117	CD4 T_2	ICAM2
KLRB1	2.29986e-121	0.415988	0.461	0.293	5.22115e-117	CD4 T_2	KLRB1
ATP2B1-AS1	4.78306e-121	0.295563	0.346	0.194	1.08585e-116	CD4 T_2	ATP2B1-AS1
CYLD	1.9297e-118	0.332756	0.639	0.454	4.3808e-114	CD4 T_2	CYLD
EIF3E1	1.26799e-112	0.257189	0.909	0.778	2.8786e-108	CD4 T_2	EIF3E
DGKA1	4.938e-112	0.293737	0.428	0.266	1.12102e-107	CD4 T_2	DGKA
CD44	9.96323e-111	0.301246	0.794	0.637	2.26185e-106	CD4 T_2	CD44
LDHA	2.42261e-106	0.296264	0.725	0.559	5.4998e-102	CD4 T_2	LDHA
MZT2A	7.19155e-106	0.292391	0.696	0.518	1.63262e-101	CD4 T_2	MZT2A
CMTM6	2.90421e-105	0.315715	0.417	0.259	6.59315e-101	CD4 T_2	CMTM6
PIM2	1.00095e-102	0.272256	0.347	0.206	2.27235e-98	CD4 T_2	PIM2
PLEC	8.25516e-100	0.259196	0.345	0.205	1.87409e-95	CD4 T_2	PLEC
MCUB1	1.59657e-99	0.274987	0.544	0.371	3.62454e-95	CD4 T_2	MCUB
CCND2	6.66452e-96	0.268983	0.52	0.351	1.51298e-91	CD4 T_2	CCND2
FOS1	6.10969e-95	0.453723	0.456	0.316	1.38702e-90	CD4 T_2	FOS
RPL36A1	1.07521e-92	0.294257	0.86	0.75	2.44094e-88	CD4 T_2	RPL36A
PEBP1	2.4268e-91	0.25648	0.777	0.609	5.50931e-87	CD4 T_2	PEBP1
TSPO	8.8039e-91	0.252939	0.819	0.675	1.99866e-86	CD4 T_2	TSPO
TSHZ21	6.86891e-89	0.286916	0.284	0.167	1.55938e-84	CD4 T_2	TSHZ2
KLF6	5.27414e-84	0.270243	0.864	0.758	1.19733e-79	CD4 T_2	KLF6
C1orf1621	3.50844e-83	0.306197	0.386	0.256	7.96487e-79	CD4 T_2	C1orf162
ARPC1B	3.62073e-82	0.251596	0.807	0.679	8.21977e-78	CD4 T_2	ARPC1B
FYB1	2.60114e-77	0.315836	0.918	0.845	5.90512e-73	CD4 T_2	FYB1
JUNB1	9.88677e-36	0.268681	0.734	0.639	2.24449e-31	CD4 T_2	JUNB
IFIT1	3.45492e-189	0.909696	0.275	0.034	7.84336e-185	CD4 T_3	IFIT1
IFI44L	2.17343e-187	1.29771	0.41	0.077	4.93412e-183	CD4 T_3	IFI44L
TUBB1	1.69749e-169	1.19773	0.421	0.086	3.85364e-165	CD4 T_3	TUBB1
PRKAR2B	5.49112e-125	0.768098	0.284	0.051	1.24659e-120	CD4 T_3	PRKAR2B
GNG11	1.91562e-116	1.21182	0.434	0.123	4.34884e-112	CD4 T_3	GNG11
IFIT3	1.5714e-107	0.853167	0.267	0.052	3.5674e-103	CD4 T_3	IFIT3
NRGN	1.77234e-106	1.78311	0.592	0.248	4.02357e-102	CD4 T_3	NRGN
CAVIN2	1.02357e-105	1.26306	0.412	0.12	2.3237e-101	CD4 T_3	CAVIN2
RGS18	6.849e-100	1.06034	0.346	0.088	1.55486e-95	CD4 T_3	RGS18
MX1	1.07368e-96	1.30118	0.489	0.178	2.43746e-92	CD4 T_3	MX1
PF4	9.27521e-96	1.69984	0.593	0.266	2.10566e-91	CD4 T_3	PF4
OAS1	1.16385e-84	0.916129	0.346	0.101	2.64217e-80	CD4 T_3	OAS1
CLU	1.94947e-78	0.862683	0.328	0.094	4.42569e-74	CD4 T_3	CLU
PPBP	5.69007e-75	2.03624	0.636	0.352	1.29176e-70	CD4 T_3	PPBP
MX2	6.95033e-58	0.732928	0.421	0.174	1.57786e-53	CD4 T_3	MX2
HERC5	3.04239e-52	0.71115	0.302	0.104	6.90683e-48	CD4 T_3	HERC5
HIST1H2AC	9.37151e-50	0.816673	0.396	0.167	2.12752e-45	CD4 T_3	HIST1H2AC
IRF7	1.29189e-49	0.585421	0.346	0.132	2.93285e-45	CD4 T_3	IRF7
XAF1	2.49613e-49	0.8352	0.57	0.311	5.66671e-45	CD4 T_3	XAF1
IFI6	1.86708e-47	1.20193	0.484	0.258	4.23864e-43	CD4 T_3	IFI6
CCR71	6.3257e-47	0.669062	0.647	0.352	1.43606e-42	CD4 T_3	CCR7
LTB2	2.89777e-46	0.56051	0.954	0.698	6.57852e-42	CD4 T_3	LTB
IFI44	5.2647e-42	0.523465	0.286	0.106	1.19519e-37	CD4 T_3	IFI44
RPS82	1.3927e-41	0.316557	0.998	0.998	3.1617e-37	CD4 T_3	RPS8
RPS131	1.76221e-41	0.34895	0.993	0.996	4.00056e-37	CD4 T_3	RPS13
RPL112	3.02787e-41	0.290674	1	0.999	6.87386e-37	CD4 T_3	RPL11
EIF2AK2	1.10652e-40	0.728137	0.485	0.256	2.51201e-36	CD4 T_3	EIF2AK2
EPSTI1	4.91856e-40	0.790006	0.474	0.248	1.11661e-35	CD4 T_3	EPSTI1
TPT12	1.79336e-39	0.299845	0.998	0.999	4.07128e-35	CD4 T_3	TPT1
ISG15	9.11908e-38	1.43726	0.628	0.443	2.07021e-33	CD4 T_3	ISG15
RPL321	5.10774e-37	0.30264	0.995	0.998	1.15956e-32	CD4 T_3	RPL32
SELL1	2.87982e-35	0.529748	0.678	0.415	6.53777e-31	CD4 T_3	SELL
RPS251	1.00291e-34	0.26404	0.996	0.997	2.27681e-30	CD4 T_3	RPS25
TCF72	1.10862e-34	0.545088	0.756	0.502	2.51679e-30	CD4 T_3	TCF7
STAT1	7.60399e-34	0.857919	0.601	0.407	1.72626e-29	CD4 T_3	STAT1
RPL342	8.85418e-34	0.283443	0.995	0.998	2.01008e-29	CD4 T_3	RPL34
RGS101	2.91538e-33	0.612826	0.777	0.547	6.61849e-29	CD4 T_3	RGS10
RPL132	3.16954e-33	0.255495	0.998	0.999	7.19549e-29	CD4 T_3	RPL13
RPL121	3.50791e-33	0.262246	0.993	0.996	7.96365e-29	CD4 T_3	RPL12
RPS121	5.70522e-33	0.280655	0.998	0.999	1.2952e-28	CD4 T_3	RPS12
RPL301	5.88621e-33	0.265617	0.998	0.998	1.33629e-28	CD4 T_3	RPL30
RPL221	6.45515e-32	0.299588	0.996	0.988	1.46545e-27	CD4 T_3	RPL22
DDX60	6.61371e-32	0.449059	0.299	0.13	1.50144e-27	CD4 T_3	DDX60
RPL91	1.05169e-31	0.277986	0.995	0.997	2.38755e-27	CD4 T_3	RPL9
RPLP12	2.83403e-31	0.270171	1	0.999	6.43382e-27	CD4 T_3	RPLP1
IL7R2	6.64301e-31	0.505695	0.903	0.656	1.5081e-26	CD4 T_3	IL7R
RPS231	1.08909e-30	0.257293	0.996	0.998	2.47246e-26	CD4 T_3	RPS23
LDHB2	3.37292e-30	0.413762	0.947	0.818	7.65719e-26	CD4 T_3	LDHB
RPS3A1	1.18686e-29	0.266771	1	0.998	2.69441e-25	CD4 T_3	RPS3A
RPL371	1.07975e-28	0.268513	0.998	0.998	2.45126e-24	CD4 T_3	RPL37
TSHZ22	1.7166e-28	0.487603	0.374	0.188	3.89702e-24	CD4 T_3	TSHZ2
RPL231	2.26917e-27	0.349177	0.984	0.969	5.15147e-23	CD4 T_3	RPL23
RPS51	3.46793e-27	0.266823	0.996	0.992	7.8729e-23	CD4 T_3	RPS5
LIMS11	3.82613e-27	0.634893	0.542	0.341	8.68608e-23	CD4 T_3	LIMS1
RCAN32	4.76162e-27	0.411109	0.647	0.408	1.08098e-22	CD4 T_3	RCAN3
RPL391	2.01611e-26	0.258282	0.991	0.998	4.57698e-22	CD4 T_3	RPL39
RPS281	9.29064e-26	0.261451	0.998	0.998	2.10916e-21	CD4 T_3	RPS28
MAL2	3.03234e-25	0.405934	0.564	0.345	6.88401e-21	CD4 T_3	MAL
RPL362	5.58065e-25	0.274961	0.991	0.996	1.26692e-20	CD4 T_3	RPL36
SUSD32	1.84068e-23	0.355062	0.429	0.242	4.17872e-19	CD4 T_3	SUSD3
TMEM1232	1.03523e-22	0.394177	0.734	0.529	2.35019e-18	CD4 T_3	TMEM123
BEX31	2.35416e-22	0.389449	0.295	0.149	5.34442e-18	CD4 T_3	BEX3
LEF11	1.31352e-21	0.366315	0.513	0.314	2.98195e-17	CD4 T_3	LEF1
ACTN11	1.35539e-21	0.339318	0.289	0.144	3.077e-17	CD4 T_3	ACTN1
ISG20	6.06352e-21	0.62607	0.786	0.675	1.37654e-16	CD4 T_3	ISG20
PGRMC1	1.27707e-20	0.325617	0.266	0.13	2.89921e-16	CD4 T_3	PGRMC1
EEF1B21	6.88e-20	0.27241	0.989	0.979	1.5619e-15	CD4 T_3	EEF1B2
NT5C3A	3.10117e-19	0.478375	0.357	0.21	7.04028e-15	CD4 T_3	NT5C3A
NAP1L11	8.14064e-19	0.3794	0.866	0.752	1.84809e-14	CD4 T_3	NAP1L1
SARAF1	1.60262e-18	0.308323	0.951	0.861	3.63826e-14	CD4 T_3	SARAF
NCOA4	8.0764e-18	0.615465	0.414	0.267	1.8335e-13	CD4 T_3	NCOA4
RPLP02	1.91556e-17	0.256237	0.989	0.98	4.3487e-13	CD4 T_3	RPLP0
CTSA	2.76769e-17	0.445311	0.337	0.199	6.28322e-13	CD4 T_3	CTSA
SAMD9	4.18419e-17	0.460502	0.52	0.366	9.49894e-13	CD4 T_3	SAMD9
PABPC11	8.07569e-17	0.287856	0.945	0.887	1.83334e-12	CD4 T_3	PABPC1
FTH1	1.04582e-16	0.269413	1	0.993	2.37422e-12	CD4 T_3	FTH1
SAMD9L	1.07363e-16	0.491425	0.41	0.268	2.43736e-12	CD4 T_3	SAMD9L
NOSIP2	2.07449e-16	0.331265	0.714	0.54	4.7095e-12	CD4 T_3	NOSIP
PARP9	3.97161e-16	0.339593	0.302	0.171	9.01634e-12	CD4 T_3	PARP9
IL6ST1	7.37331e-16	0.316696	0.366	0.223	1.67389e-11	CD4 T_3	IL6ST
RPS211	2.07928e-15	0.255138	0.993	0.99	4.72038e-11	CD4 T_3	RPS21
SAT1	2.11469e-15	0.42686	0.685	0.555	4.80077e-11	CD4 T_3	SAT1
GPR1831	4.82164e-15	0.364589	0.513	0.355	1.09461e-10	CD4 T_3	GPR183
GPR155	5.27402e-15	0.315902	0.295	0.17	1.19731e-10	CD4 T_3	GPR155
OAS2	6.15705e-15	0.319377	0.308	0.177	1.39777e-10	CD4 T_3	OAS2
2026-03-02	6.46782e-15	0.319626	0.302	0.174	1.46833e-10	CD4 T_3	2026-03-02
EIF3E2	1.09518e-14	0.277449	0.918	0.803	2.48629e-10	CD4 T_3	EIF3E
TIMP11	3.16904e-14	0.352457	0.462	0.314	7.19435e-10	CD4 T_3	TIMP1
BIRC31	1.21945e-13	0.275841	0.462	0.306	2.7684e-09	CD4 T_3	BIRC3
LDLRAP11	2.09498e-13	0.277079	0.401	0.265	4.75602e-09	CD4 T_3	LDLRAP1
TNFSF101	2.24909e-13	0.47716	0.434	0.303	5.10589e-09	CD4 T_3	TNFSF10
ZFAS11	2.84941e-13	0.294188	0.839	0.715	6.46872e-09	CD4 T_3	ZFAS1
IFI35	4.91569e-13	0.322293	0.308	0.189	1.11596e-08	CD4 T_3	IFI35
DTX3L	7.47486e-13	0.290457	0.299	0.178	1.69694e-08	CD4 T_3	DTX3L
SERINC52	1.01645e-12	0.251538	0.289	0.173	2.30754e-08	CD4 T_3	SERINC5
DGKA2	1.33881e-12	0.300291	0.427	0.297	3.03937e-08	CD4 T_3	DGKA
TXK1	1.9739e-12	0.266128	0.317	0.197	4.48114e-08	CD4 T_3	TXK
CD271	3.01365e-12	0.255291	0.608	0.432	6.8416e-08	CD4 T_3	CD27
C1orf1622	4.15485e-11	0.27209	0.416	0.28	9.43235e-07	CD4 T_3	C1orf162
SNHG81	9.71137e-11	0.281604	0.661	0.533	2.20467e-06	CD4 T_3	SNHG8
FXYD51	1.11897e-10	0.273961	0.864	0.779	2.5403e-06	CD4 T_3	FXYD5
MAX	4.71491e-10	0.3452	0.471	0.343	1.07038e-05	CD4 T_3	MAX
TRIM22	5.74411e-10	0.389153	0.48	0.37	1.30403e-05	CD4 T_3	TRIM22
TLK1	6.70194e-10	0.252795	0.44	0.315	1.52147e-05	CD4 T_3	TLK1
PRKCA1	1.36794e-09	0.272201	0.375	0.267	3.1055e-05	CD4 T_3	PRKCA
GBP1	2.35115e-09	0.443013	0.445	0.338	5.33758e-05	CD4 T_3	GBP1
BST2	2.41959e-09	0.365147	0.577	0.482	5.49295e-05	CD4 T_3	BST2
LY6E	3.67432e-09	0.358704	0.758	0.677	8.34145e-05	CD4 T_3	LY6E
PDE3B1	3.72974e-09	0.250097	0.321	0.218	8.46725e-05	CD4 T_3	PDE3B
LEPROTL11	4.01396e-09	0.252015	0.689	0.562	9.11249e-05	CD4 T_3	LEPROTL1
RPS201	6.22019e-09	0.260837	0.973	0.962	0.000141211	CD4 T_3	RPS20
PIM21	6.59358e-09	0.26176	0.337	0.233	0.000149687	CD4 T_3	PIM2
ODC1	1.40875e-08	0.306267	0.374	0.269	0.000319813	CD4 T_3	ODC1
UBE2L6	1.1893e-07	0.278268	0.421	0.318	0.00269995	CD4 T_3	UBE2L6
NMI	1.29371e-07	0.26129	0.35	0.253	0.00293697	CD4 T_3	NMI
SP110	1.69552e-07	0.286211	0.566	0.459	0.00384916	CD4 T_3	SP110
PKM	3.25731e-07	0.26433	0.588	0.479	0.00739474	CD4 T_3	PKM
TAGLN2	7.35296e-06	0.266586	0.749	0.679	0.166927	CD4 T_3	TAGLN2
SP100	8.22314e-06	0.25765	0.632	0.555	0.186682	CD4 T_3	SP100
SMCHD1	1.56738e-05	0.255112	0.665	0.582	0.355826	CD4 T_3	SMCHD1
MT2A	3.6398e-05	0.578175	0.493	0.429	0.826307	CD4 T_3	MT2A
GBP4	5.0632e-05	0.285709	0.355	0.276	1	CD4 T_3	GBP4
IFI16	0.000126468	0.258977	0.593	0.528	1	CD4 T_3	IFI16
JUNB2	0.00351254	0.283196	0.689	0.658	1	CD4 T_3	JUNB
RTKN2	0	1.82765	0.515	0.025	0	Treg	RTKN2
FOXP3	0	1.25155	0.411	0.007	0	Treg	FOXP3
IKZF2	0	1.15439	0.464	0.053	0	Treg	IKZF2
IL2RA	0	1.11142	0.363	0.036	0	Treg	IL2RA
STAM	0	1.06471	0.466	0.091	0	Treg	STAM
AC133644.2	3.16984e-210	0.823384	0.278	0.049	7.19616e-206	Treg	AC133644.2
NCF4	4.45859e-174	0.631238	0.265	0.052	1.01219e-169	Treg	NCF4
TTN	1.13533e-166	0.924647	0.337	0.085	2.57742e-162	Treg	TTN
BIRC32	3.0283e-163	1.0517	0.645	0.297	6.87485e-159	Treg	BIRC3
ARID5B	4.68536e-158	1.0383	0.652	0.308	1.06367e-153	Treg	ARID5B
TIGIT	1.49136e-146	0.925164	0.592	0.245	3.38569e-142	Treg	TIGIT
CD272	9.22452e-134	0.870141	0.749	0.424	2.09415e-129	Treg	CD27
TBC1D4	6.52062e-122	0.786771	0.376	0.129	1.48031e-117	Treg	TBC1D4
LGALS3	1.32553e-114	0.888442	0.356	0.12	3.00922e-110	Treg	LGALS3
SELL2	9.00147e-113	0.876037	0.717	0.409	2.04351e-108	Treg	SELL
ID3	6.90818e-104	0.659509	0.332	0.114	1.5683e-99	Treg	ID3
ISG201	1.29566e-102	0.84184	0.839	0.671	2.94141e-98	Treg	ISG20
IL32	2.12448e-90	0.68468	0.992	0.985	4.823e-86	Treg	IL32
GBP5	1.10414e-87	0.869996	0.646	0.395	2.50661e-83	Treg	GBP5
RCAN33	5.5479e-84	0.670711	0.675	0.404	1.25948e-79	Treg	RCAN3
SHMT2	2.7033e-79	0.509802	0.264	0.09	6.13704e-75	Treg	SHMT2
FCMR	3.7518e-77	0.721959	0.578	0.345	8.51733e-73	Treg	FCMR
MAP3K11	5.58558e-77	0.638898	0.413	0.191	1.26804e-72	Treg	MAP3K1
USP15	1.00179e-75	0.745276	0.648	0.444	2.27426e-71	Treg	USP15
HAPLN3	2.70353e-75	0.53436	0.251	0.086	6.13755e-71	Treg	HAPLN3
NABP1	6.55395e-72	0.608484	0.366	0.162	1.48788e-67	Treg	NABP1
LFNG	5.45463e-70	0.649501	0.394	0.187	1.23831e-65	Treg	LFNG
S100A101	1.48437e-69	0.567971	0.942	0.899	3.36981e-65	Treg	S100A10
TNFRSF1B	2.52596e-69	0.719464	0.576	0.351	5.73443e-65	Treg	TNFRSF1B
TNFRSF41	3.03348e-66	0.601002	0.278	0.107	6.88661e-62	Treg	TNFRSF4
CORO1B1	2.04239e-63	0.74646	0.569	0.361	4.63664e-59	Treg	CORO1B
CASK	1.0413e-62	0.514681	0.278	0.112	2.36396e-58	Treg	CASK
IL10RA	1.64813e-62	0.620099	0.65	0.445	3.74158e-58	Treg	IL10RA
TTC39C1	2.26037e-62	0.669566	0.525	0.317	5.13149e-58	Treg	TTC39C
TRAC	9.9813e-61	0.535668	0.961	0.912	2.26596e-56	Treg	TRAC
LTB3	2.83348e-57	0.487683	0.97	0.694	6.43256e-53	Treg	LTB
FAM129A	4.95342e-57	0.615292	0.428	0.228	1.12453e-52	Treg	FAM129A
LDHB3	4.11333e-54	0.435917	0.943	0.816	9.33807e-50	Treg	LDHB
FTH11	4.52289e-54	0.318184	0.993	0.993	1.02679e-49	Treg	FTH1
CCM2	3.06974e-53	0.566401	0.541	0.346	6.96893e-49	Treg	CCM2
ATP2B11	7.77535e-53	0.648544	0.469	0.279	1.76516e-48	Treg	ATP2B1
CLDND1	2.48303e-52	0.59052	0.432	0.246	5.63697e-48	Treg	CLDND1
BTG11	8.62994e-52	0.469833	0.989	0.96	1.95917e-47	Treg	BTG1
PBXIP11	3.00824e-50	0.579532	0.57	0.389	6.82931e-46	Treg	PBXIP1
SAMHD1	1.27951e-49	0.577021	0.73	0.606	2.90475e-45	Treg	SAMHD1
HSPA1A	6.16467e-49	0.573212	0.408	0.229	1.3995e-44	Treg	HSPA1A
TMEM154	8.80815e-49	0.431265	0.31	0.148	1.99963e-44	Treg	TMEM154
IL6R1	1.37766e-45	0.444008	0.297	0.144	3.12757e-41	Treg	IL6R
MAL3	2.51599e-44	0.571423	0.534	0.343	5.7118e-40	Treg	MAL
EPB41	3.09801e-42	0.51123	0.663	0.502	7.0331e-38	Treg	EPB41
PIM22	6.02021e-42	0.501488	0.396	0.23	1.36671e-37	Treg	PIM2
LEF12	6.19257e-42	0.53345	0.486	0.312	1.40584e-37	Treg	LEF1
RNF214	8.12146e-42	0.411247	0.261	0.122	1.84373e-37	Treg	RNF214
NSD3	3.04461e-41	0.499072	0.719	0.6	6.91187e-37	Treg	NSD3
S1PR4	2.98999e-40	0.51137	0.733	0.621	6.78787e-36	Treg	S1PR4
TULP4	7.57983e-40	0.407718	0.282	0.138	1.72077e-35	Treg	TULP4
SMCHD11	8.81749e-40	0.587738	0.704	0.58	2.00175e-35	Treg	SMCHD1
AQP31	1.29954e-37	0.520938	0.461	0.293	2.95021e-33	Treg	AQP3
CD441	5.68534e-37	0.426769	0.77	0.666	1.29068e-32	Treg	CD44
GBP2	1.09615e-36	0.617462	0.535	0.392	2.48848e-32	Treg	GBP2
UBL3	1.54083e-36	0.448369	0.399	0.241	3.498e-32	Treg	UBL3
SUSD33	5.60693e-36	0.421908	0.394	0.241	1.27288e-31	Treg	SUSD3
FAS	8.21897e-36	0.412702	0.28	0.144	1.86587e-31	Treg	FAS
POU2F2	1.47674e-35	0.510239	0.368	0.216	3.35249e-31	Treg	POU2F2
THEM42	2.09702e-35	0.461025	0.4	0.249	4.76064e-31	Treg	THEM4
RGCC2	2.99218e-34	0.476555	0.457	0.302	6.79286e-30	Treg	RGCC
SAT11	7.55054e-34	0.670637	0.658	0.554	1.71412e-29	Treg	SAT1
HLA-A	1.22817e-33	0.297091	0.999	0.998	2.7882e-29	Treg	HLA-A
CD281	1.2891e-33	0.442626	0.322	0.185	2.92651e-29	Treg	CD28
SOD1	1.34279e-33	0.396008	0.847	0.76	3.0484e-29	Treg	SOD1
LAIR2	3.03997e-33	0.258177	0.404	0.222	6.90133e-29	Treg	LAIR2
PRDX1	1.57557e-32	0.43873	0.666	0.548	3.57686e-28	Treg	PRDX1
OCIAD2	6.57142e-32	0.436302	0.581	0.447	1.49184e-27	Treg	OCIAD2
SLFN5	1.28056e-31	0.470554	0.765	0.669	2.90714e-27	Treg	SLFN5
CCNI	2.27802e-31	0.326508	0.919	0.87	5.17156e-27	Treg	CCNI
GLRX	4.65654e-31	0.518591	0.545	0.425	1.05713e-26	Treg	GLRX
AES	1.13371e-30	0.33043	0.957	0.938	2.57376e-26	Treg	AES
DNPH1	1.18431e-30	0.3672	0.322	0.19	2.68863e-26	Treg	DNPH1
RCSD1	1.26392e-30	0.468123	0.589	0.458	2.86935e-26	Treg	RCSD1
H3F3A	4.09248e-30	0.251423	0.994	0.991	9.29074e-26	Treg	H3F3A
MIR4435-2HG	4.84811e-30	0.442526	0.284	0.154	1.10062e-25	Treg	MIR4435-2HG
YWHAB	1.43599e-29	0.339287	0.933	0.909	3.25999e-25	Treg	YWHAB
TRBC2	2.6505e-29	0.522958	0.902	0.872	6.01715e-25	Treg	TRBC2
CD42	3.47241e-29	0.367002	0.371	0.228	7.88307e-25	Treg	CD4
FXYD52	3.48558e-29	0.383832	0.868	0.778	7.91296e-25	Treg	FXYD5
GSTK11	3.50058e-29	0.38928	0.83	0.744	7.94701e-25	Treg	GSTK1
PIK3IP11	5.31403e-29	0.419674	0.591	0.448	1.20639e-24	Treg	PIK3IP1
ZNF101	7.07326e-28	0.410666	0.324	0.197	1.60577e-23	Treg	ZNF101
ANXA2	1.20801e-27	0.446937	0.623	0.489	2.74242e-23	Treg	ANXA2
SUMO2	2.97265e-27	0.296996	0.902	0.871	6.74851e-23	Treg	SUMO2
TMSB10	2.99202e-27	0.263184	0.999	0.999	6.79248e-23	Treg	TMSB10
BTG21	3.08293e-27	0.423279	0.463	0.325	6.99887e-23	Treg	BTG2
TRAF1	4.40647e-27	0.345881	0.279	0.157	1.00036e-22	Treg	TRAF1
HEBP2	7.88215e-27	0.426568	0.431	0.306	1.78941e-22	Treg	HEBP2
GPR1551	4.11887e-26	0.438397	0.287	0.168	9.35066e-22	Treg	GPR155
HLA-DQB1	4.99691e-26	0.453517	0.294	0.172	1.1344e-21	Treg	HLA-DQB1
ARHGDIB	1.26571e-25	0.304165	0.97	0.957	2.87342e-21	Treg	ARHGDIB
LEPROTL12	1.90839e-25	0.357444	0.681	0.56	4.33243e-21	Treg	LEPROTL1
SPOCK2	2.19306e-25	0.368879	0.687	0.584	4.97868e-21	Treg	SPOCK2
CYLD1	2.85825e-25	0.381123	0.613	0.488	6.4888e-21	Treg	CYLD
KLF2	2.96177e-25	0.266968	0.984	0.976	6.72382e-21	Treg	KLF2
TRIM14	4.11662e-25	0.40363	0.294	0.178	9.34555e-21	Treg	TRIM14
ETS1	4.17545e-25	0.390849	0.813	0.755	9.47911e-21	Treg	ETS1
STK4	4.22658e-25	0.328209	0.872	0.825	9.59519e-21	Treg	STK4
PAG11	4.99903e-25	0.459575	0.453	0.332	1.13488e-20	Treg	PAG1
DOK2	7.95875e-25	0.421511	0.609	0.479	1.80679e-20	Treg	DOK2
ATP8B2	9.13277e-25	0.407359	0.31	0.194	2.07332e-20	Treg	ATP8B2
RBM38	9.42969e-25	0.359469	0.332	0.21	2.14073e-20	Treg	RBM38
GCHFR	1.44174e-24	0.355596	0.259	0.15	3.27304e-20	Treg	GCHFR
CYTOR	3.1594e-24	0.485793	0.467	0.333	7.17247e-20	Treg	CYTOR
YPEL3	3.23548e-24	0.381338	0.666	0.557	7.34519e-20	Treg	YPEL3
EEF22	7.59278e-24	0.267349	0.944	0.905	1.72371e-19	Treg	EEF2
UCP2	1.3259e-23	0.479902	0.734	0.664	3.01005e-19	Treg	UCP2
FOXO1	3.81734e-23	0.360717	0.258	0.152	8.66612e-19	Treg	FOXO1
SKAP1	3.87095e-23	0.365398	0.686	0.594	8.78783e-19	Treg	SKAP1
UBE2D2	3.96371e-23	0.336466	0.736	0.666	8.99841e-19	Treg	UBE2D2
NAP1L12	7.22012e-23	0.323926	0.822	0.752	1.63911e-18	Treg	NAP1L1
UXS1	1.04029e-22	0.349702	0.266	0.161	2.36166e-18	Treg	UXS1
VMP1	1.09664e-22	0.421115	0.39	0.275	2.48958e-18	Treg	VMP1
SARAF2	1.1006e-22	0.26185	0.928	0.86	2.49857e-18	Treg	SARAF
RPS27L	2.6002e-22	0.383814	0.704	0.623	5.90297e-18	Treg	RPS27L
CASP8	1.14471e-21	0.385774	0.519	0.406	2.59872e-17	Treg	CASP8
R3HDM4	1.96323e-21	0.355497	0.328	0.216	4.45692e-17	Treg	R3HDM4
TMEM1233	1.99467e-21	0.323559	0.652	0.529	4.52831e-17	Treg	TMEM123
FAM102A2	3.22873e-21	0.3567	0.345	0.234	7.32986e-17	Treg	FAM102A
TRAF3IP3	3.30494e-21	0.338612	0.868	0.836	7.50288e-17	Treg	TRAF3IP3
NMT2	4.15824e-21	0.317769	0.258	0.154	9.44003e-17	Treg	NMT2
2026-09-06	4.80408e-21	0.351857	0.709	0.614	1.09062e-16	Treg	2026-09-06
EPSTI11	5.54666e-21	0.470539	0.359	0.249	1.2592e-16	Treg	EPSTI1
ITGB11	7.68152e-21	0.306539	0.79	0.659	1.74386e-16	Treg	ITGB1
TMEM63A	1.58824e-20	0.351926	0.298	0.192	3.60563e-16	Treg	TMEM63A
S100A4	1.75818e-20	0.250647	0.982	0.945	3.99142e-16	Treg	S100A4
PCSK7	1.86294e-20	0.388306	0.578	0.468	4.22925e-16	Treg	PCSK7
NCK2	3.51997e-20	0.339011	0.455	0.341	7.99105e-16	Treg	NCK2
GLCCI1	4.05292e-20	0.355389	0.272	0.168	9.20094e-16	Treg	GLCCI1
CMTM7	4.72296e-20	0.322028	0.278	0.175	1.07221e-15	Treg	CMTM7
PLP21	8.9538e-20	0.362322	0.553	0.438	2.03269e-15	Treg	PLP2
SPTAN1	9.93311e-20	0.381217	0.512	0.405	2.25501e-15	Treg	SPTAN1
SMS	1.34318e-19	0.284912	0.278	0.172	3.04929e-15	Treg	SMS
SMAP2	2.50422e-19	0.386134	0.633	0.547	5.68509e-15	Treg	SMAP2
NECAP2	3.07692e-19	0.325251	0.445	0.334	6.98523e-15	Treg	NECAP2
MCL1	3.55341e-19	0.394372	0.623	0.545	8.06696e-15	Treg	MCL1
NEAT1	3.63562e-19	0.698228	0.806	0.775	8.25359e-15	Treg	NEAT1
PHACTR21	4.04886e-19	0.327095	0.352	0.237	9.19172e-15	Treg	PHACTR2
RHOH	6.7671e-19	0.342465	0.528	0.428	1.53627e-14	Treg	RHOH
GATA31	8.42883e-19	0.409958	0.382	0.277	1.91351e-14	Treg	GATA3
CTSA1	1.0582e-18	0.356047	0.301	0.198	2.40232e-14	Treg	CTSA
IPCEF1	1.07583e-18	0.309043	0.358	0.246	2.44235e-14	Treg	IPCEF1
CDKN1B	8.12116e-18	0.332096	0.47	0.366	1.84367e-13	Treg	CDKN1B
EML4	1.64206e-17	0.313109	0.478	0.373	3.7278e-13	Treg	EML4
EZR	2.33595e-17	0.343549	0.602	0.514	5.30308e-13	Treg	EZR
DGKA3	4.55686e-17	0.342932	0.4	0.296	1.0345e-12	Treg	DGKA
FOXP11	6.92091e-17	0.442231	0.595	0.522	1.57118e-12	Treg	FOXP1
ATP6V1G1	1.35808e-16	0.283376	0.795	0.739	3.08312e-12	Treg	ATP6V1G1
CCDC66	1.43563e-16	0.325902	0.456	0.356	3.25917e-12	Treg	CCDC66
EIF3A	2.00508e-16	0.343252	0.649	0.576	4.55193e-12	Treg	EIF3A
SNX20	2.5044e-16	0.29618	0.255	0.164	5.6855e-12	Treg	SNX20
ELOVL5	2.60075e-16	0.299367	0.276	0.182	5.90421e-12	Treg	ELOVL5
RASGRP1	2.80601e-16	0.402531	0.529	0.445	6.37021e-12	Treg	RASGRP1
EVL	4.01604e-16	0.303704	0.829	0.792	9.11721e-12	Treg	EVL
SORL1	4.98259e-16	0.369868	0.484	0.391	1.13115e-11	Treg	SORL1
SELPLG	5.37299e-16	0.328069	0.515	0.424	1.21978e-11	Treg	SELPLG
TNFRSF251	7.87844e-16	0.285283	0.324	0.226	1.78856e-11	Treg	TNFRSF25
RNASET22	1.09134e-15	0.285582	0.683	0.58	2.47756e-11	Treg	RNASET2
TSC22D3	1.15938e-15	0.345533	0.768	0.728	2.63203e-11	Treg	TSC22D3
MPRIP	1.20892e-15	0.305125	0.294	0.202	2.74448e-11	Treg	MPRIP
FGFR1OP2	1.41388e-15	0.291882	0.533	0.438	3.20979e-11	Treg	FGFR1OP2
UGP2	1.46674e-15	0.376804	0.463	0.377	3.32979e-11	Treg	UGP2
ANXA5	2.69355e-15	0.302265	0.503	0.393	6.1149e-11	Treg	ANXA5
LIMS12	3.5846e-15	0.29851	0.445	0.342	8.13776e-11	Treg	LIMS1
SESN31	4.12341e-15	0.313669	0.285	0.194	9.36097e-11	Treg	SESN3
CNTRL	4.77636e-15	0.30378	0.409	0.309	1.08433e-10	Treg	CNTRL
TLK11	5.95586e-15	0.33789	0.406	0.314	1.3521e-10	Treg	TLK1
SYNE2	1.53773e-14	0.333647	0.753	0.692	3.49096e-10	Treg	SYNE2
ABTB1	1.68985e-14	0.26622	0.261	0.174	3.83629e-10	Treg	ABTB1
PDE4B	1.79621e-14	0.258067	0.258	0.171	4.07775e-10	Treg	PDE4B
CARD16	1.9138e-14	0.338575	0.55	0.463	4.3447e-10	Treg	CARD16
ARPC1B1	3.66662e-14	0.303065	0.747	0.705	8.32396e-10	Treg	ARPC1B
CHMP71	6.69341e-14	0.261696	0.263	0.178	1.51954e-09	Treg	CHMP7
CCNDBP1	7.55012e-14	0.287022	0.476	0.387	1.71403e-09	Treg	CCNDBP1
DBP	7.7344e-14	0.273155	0.307	0.219	1.75586e-09	Treg	DBP
GTF3C6	7.79187e-14	0.272339	0.441	0.356	1.76891e-09	Treg	GTF3C6
FAM45A	8.42553e-14	0.252744	0.251	0.166	1.91276e-09	Treg	FAM45A
MAF1	2.42909e-13	0.325764	0.33	0.239	5.51451e-09	Treg	MAF
ODF2L	3.84388e-13	0.314698	0.438	0.348	8.72637e-09	Treg	ODF2L
DYNLL1	4.14763e-13	0.260659	0.709	0.641	9.41596e-09	Treg	DYNLL1
PCNX1	4.35392e-13	0.28238	0.303	0.217	9.88426e-09	Treg	PCNX1
PUM1	4.36427e-13	0.277882	0.352	0.262	9.90777e-09	Treg	PUM1
RAD21	5.00559e-13	0.306251	0.532	0.451	1.13637e-08	Treg	RAD21
ZNF292	6.58639e-13	0.275702	0.478	0.387	1.49524e-08	Treg	ZNF292
TRIM221	8.28874e-13	0.311956	0.453	0.369	1.88171e-08	Treg	TRIM22
LYPLA1	1.16587e-12	0.259945	0.293	0.211	2.64675e-08	Treg	LYPLA1
PPM1G	1.3341e-12	0.263619	0.56	0.477	3.02868e-08	Treg	PPM1G
CALM3	2.41267e-12	0.282855	0.618	0.557	5.47724e-08	Treg	CALM3
SLC38A1	2.73564e-12	0.291511	0.544	0.47	6.21046e-08	Treg	SLC38A1
RNASEH2B	3.2492e-12	0.289179	0.445	0.367	7.37634e-08	Treg	RNASEH2B
LRP10	3.33433e-12	0.283914	0.392	0.306	7.5696e-08	Treg	LRP10
ANXA11	3.72655e-12	0.263201	0.546	0.472	8.46001e-08	Treg	ANXA11
KIAA0040	5.46065e-12	0.277309	0.318	0.235	1.23968e-07	Treg	KIAA0040
ICAM21	1.24558e-11	0.254792	0.405	0.325	2.82771e-07	Treg	ICAM2
PIM3	1.39673e-11	0.258036	0.271	0.194	3.17086e-07	Treg	PIM3
PRDM1	1.8861e-11	0.323979	0.338	0.257	4.28181e-07	Treg	PRDM1
JAK1	3.09377e-11	0.263245	0.773	0.748	7.02349e-07	Treg	JAK1
EPC1	3.15967e-11	0.292545	0.582	0.522	7.17309e-07	Treg	EPC1
TPR	3.23744e-11	0.288173	0.674	0.611	7.34964e-07	Treg	TPR
HERPUD1	4.0719e-11	0.304791	0.4	0.323	9.24403e-07	Treg	HERPUD1
PDE3B2	8.41766e-11	0.267965	0.291	0.218	1.91098e-06	Treg	PDE3B
LPAR61	4.31275e-10	0.303331	0.284	0.215	9.79081e-06	Treg	LPAR6
MAN1A2	6.44116e-10	0.296056	0.332	0.26	1.46227e-05	Treg	MAN1A2
AC008105.3	9.49903e-10	0.255737	0.271	0.203	2.15647e-05	Treg	AC008105.3
POLR2J3.1	2.44215e-09	0.254837	0.431	0.354	5.54416e-05	Treg	POLR2J3.1
TMEM173	3.48449e-09	0.26257	0.418	0.353	7.9105e-05	Treg	TMEM173
TRBC1	1.02233e-08	0.585923	0.63	0.614	0.000232089	Treg	TRBC1
STAT11	3.27197e-08	0.352797	0.465	0.409	0.000742803	Treg	STAT1
HELB	3.87188e-08	0.25395	0.305	0.246	0.000878995	Treg	HELB
MAT2B	4.40896e-08	0.250765	0.359	0.298	0.00100092	Treg	MAT2B
SLA	8.46095e-08	0.329744	0.418	0.368	0.00192081	Treg	SLA
DDHD1	2.59645e-07	0.261517	0.304	0.247	0.00589446	Treg	DDHD1
TYMP	3.08842e-07	0.25678	0.265	0.21	0.00701133	Treg	TYMP
GBP11	4.82738e-07	0.281482	0.396	0.338	0.0109591	Treg	GBP1
LINC02446	0	1.39431	0.648	0.085	0	CD8 T_1	LINC02446
S100B	0	1.20987	0.271	0.014	0	CD8 T_1	S100B
CD8B	0	1.17683	0.97	0.33	0	CD8 T_1	CD8B
NELL2	0	0.896957	0.523	0.093	0	CD8 T_1	NELL2
LRRN3	0	0.601218	0.28	0.028	0	CD8 T_1	LRRN3
CCR72	3.94939e-269	1.15504	0.893	0.341	8.96589e-265	CD8 T_1	CCR7
RPS122	7.72e-251	0.65888	1	0.999	1.7526e-246	CD8 T_1	RPS12
ACTN12	2.56148e-246	0.870815	0.553	0.135	5.81507e-242	CD8 T_1	ACTN1
AIF11	3.80825e-242	1.04635	0.691	0.214	8.64549e-238	CD8 T_1	AIF1
RPS132	2.7228e-239	0.68965	1	0.995	6.18129e-235	CD8 T_1	RPS13
RPS61	7.04452e-235	0.640553	1	0.998	1.59925e-230	CD8 T_1	RPS6
RPS282	4.92863e-234	0.679295	1	0.998	1.1189e-229	CD8 T_1	RPS28
RPS232	3.68573e-229	0.602376	1	0.998	8.36734e-225	CD8 T_1	RPS23
RPL322	8.40492e-227	0.631334	1	0.998	1.90808e-222	CD8 T_1	RPL32
RPS3A2	8.36544e-220	0.618379	1	0.998	1.89912e-215	CD8 T_1	RPS3A
RPL133	1.04821e-209	0.527485	1	0.999	2.37964e-205	CD8 T_1	RPL13
RPS52	4.01324e-202	0.624285	1	0.992	9.11087e-198	CD8 T_1	RPS5
RPL343	5.60086e-201	0.571446	1	0.998	1.27151e-196	CD8 T_1	RPL34
RPS212	2.14463e-197	0.762675	1	0.989	4.86875e-193	CD8 T_1	RPS21
EEF1B22	5.41181e-194	0.713022	1	0.979	1.22859e-189	CD8 T_1	EEF1B2
RPS83	9.48258e-194	0.563608	1	0.998	2.15274e-189	CD8 T_1	RPS8
RPL191	8.35214e-187	0.461315	1	0.998	1.8961e-182	CD8 T_1	RPL19
RPL372	1.13709e-186	0.563715	1	0.998	2.58143e-182	CD8 T_1	RPL37
RPS182	3.50174e-183	0.543604	1	0.999	7.94965e-179	CD8 T_1	RPS18
RPS91	2.39919e-180	0.518719	1	0.996	5.44664e-176	CD8 T_1	RPS9
RPL222	5.95958e-178	0.589548	1	0.988	1.35294e-173	CD8 T_1	RPL22
RPL211	4.57696e-177	0.472136	1	0.998	1.03906e-172	CD8 T_1	RPL21
CARS	1.16218e-176	0.687127	0.487	0.132	2.63839e-172	CD8 T_1	CARS
RPL122	1.38952e-172	0.499422	1	0.996	3.1545e-168	CD8 T_1	RPL12
RPS141	4.12345e-170	0.424436	1	0.999	9.36105e-166	CD8 T_1	RPS14
RPLP13	1.35628e-169	0.523199	1	0.999	3.07903e-165	CD8 T_1	RPLP1
ARMH11	3.26927e-168	0.641359	0.476	0.13	7.4219e-164	CD8 T_1	ARMH1
RPL51	3.89364e-165	0.493166	1	0.996	8.83935e-161	CD8 T_1	RPL5
RPL92	1.62515e-162	0.51428	1	0.996	3.68942e-158	CD8 T_1	RPL9
RPL302	3.12027e-162	0.463933	1	0.998	7.08363e-158	CD8 T_1	RPL30
PDE3B3	4.43151e-161	0.77944	0.602	0.209	1.00604e-156	CD8 T_1	PDE3B
RPL35A1	4.80504e-160	0.468499	1	0.997	1.09084e-155	CD8 T_1	RPL35A
LEF13	5.54987e-159	0.844903	0.737	0.305	1.25993e-154	CD8 T_1	LEF1
RPS252	1.37001e-152	0.447618	1	0.997	3.1102e-148	CD8 T_1	RPS25
NPM11	1.48238e-152	0.618416	0.998	0.946	3.3653e-148	CD8 T_1	NPM1
RPL10A2	2.37612e-149	0.472597	1	0.995	5.39427e-145	CD8 T_1	RPL10A
RPL392	3.00551e-148	0.502686	1	0.998	6.8231e-144	CD8 T_1	RPL39
TRABD2A1	1.79639e-141	0.701341	0.626	0.234	4.07816e-137	CD8 T_1	TRABD2A
MT-ND31	3.59759e-141	0.809411	0.996	0.995	8.16725e-137	CD8 T_1	MT-ND3
RPL363	2.58126e-140	0.525315	1	0.995	5.85998e-136	CD8 T_1	RPL36
RPL182	3.39227e-140	0.415676	1	0.997	7.70112e-136	CD8 T_1	RPL18
TXK2	2.48974e-138	0.67297	0.546	0.189	5.65221e-134	CD8 T_1	TXK
RPS27A1	7.53098e-137	0.374249	1	0.999	1.70968e-132	CD8 T_1	RPS27A
RPL33	7.95603e-135	0.390481	1	0.998	1.80618e-130	CD8 T_1	RPL3
EEF1A12	2.04424e-132	0.370993	1	0.999	4.64084e-128	CD8 T_1	EEF1A1
RPL381	2.58188e-131	0.482522	1	0.991	5.86139e-127	CD8 T_1	RPL38
RPS291	3.27814e-131	0.451366	1	0.998	7.44204e-127	CD8 T_1	RPS29
RPS15A1	1.54415e-130	0.356087	1	0.998	3.50553e-126	CD8 T_1	RPS15A
RPS271	2.53214e-130	0.467214	1	0.999	5.74847e-126	CD8 T_1	RPS27
RPL261	4.56587e-130	0.383263	1	0.997	1.03654e-125	CD8 T_1	RPL26
RPL101	5.29015e-130	0.365903	1	0.999	1.20097e-125	CD8 T_1	RPL10
RPL141	5.55404e-130	0.380933	1	0.997	1.26088e-125	CD8 T_1	RPL14
RPLP21	1.03945e-127	0.402914	1	0.997	2.35976e-123	CD8 T_1	RPLP2
RPL411	1.02026e-125	0.402327	1	0.999	2.31619e-121	CD8 T_1	RPL41
TMIGD2	1.0705e-125	0.397143	0.306	0.072	2.43025e-121	CD8 T_1	TMIGD2
YBX3	3.47929e-124	0.528154	0.405	0.116	7.89869e-120	CD8 T_1	YBX3
RPS31	3.62054e-123	0.346569	1	0.998	8.21935e-119	CD8 T_1	RPS3
RPL271	1.55322e-121	0.439121	1	0.99	3.52613e-117	CD8 T_1	RPL27
RPL281	1.70613e-120	0.318489	1	0.999	3.87325e-116	CD8 T_1	RPL28
RPS101	9.20932e-118	0.654291	0.999	0.966	2.0907e-113	CD8 T_1	RPS10
RPL7A1	2.58258e-116	0.326836	1	0.998	5.86298e-112	CD8 T_1	RPL7A
OXNAD11	2.95752e-115	0.662754	0.669	0.292	6.71417e-111	CD8 T_1	OXNAD1
RPL113	3.98243e-115	0.383184	1	0.999	9.04091e-111	CD8 T_1	RPL11
RUNX2	2.4933e-113	0.411361	0.271	0.064	5.66029e-109	CD8 T_1	RUNX2
CD551	1.488e-112	0.591084	0.511	0.188	3.37807e-108	CD8 T_1	CD55
BACH2	1.54151e-109	0.424298	0.285	0.072	3.49953e-105	CD8 T_1	BACH2
RPL151	1.30952e-108	0.338708	1	0.997	2.97288e-104	CD8 T_1	RPL15
RPL291	2.51472e-106	0.35948	1	0.997	5.70891e-102	CD8 T_1	RPL29
SELL3	1.22854e-104	0.636048	0.814	0.408	2.78904e-100	CD8 T_1	SELL
RPS24	1.85417e-103	0.330808	1	0.998	4.20935e-99	CD8 T_1	RPS24
RPS4X2	8.89395e-103	0.35539	1	0.997	2.01911e-98	CD8 T_1	RPS4X
RPL18A2	7.21543e-102	0.356515	1	0.998	1.63805e-97	CD8 T_1	RPL18A
SNHG82	7.43622e-102	0.684137	0.879	0.525	1.68817e-97	CD8 T_1	SNHG8
RCAN34	3.41259e-101	0.633955	0.788	0.402	7.74726e-97	CD8 T_1	RCAN3
NUCB2	3.66716e-100	0.640864	0.698	0.326	8.32518e-96	CD8 T_1	NUCB2
NOSIP3	2.52228e-99	0.721225	0.877	0.533	5.72608e-95	CD8 T_1	NOSIP
RPL37A1	2.13174e-97	0.373321	1	0.996	4.83947e-93	CD8 T_1	RPL37A
MT-ND4	2.3437e-97	0.451541	1	0.997	5.32067e-93	CD8 T_1	MT-ND4
NACA1	3.69621e-97	0.350959	1	0.995	8.39113e-93	CD8 T_1	NACA
RGS102	8.59034e-97	0.647199	0.863	0.542	1.95018e-92	CD8 T_1	RGS10
LDLRAP12	3.79438e-96	0.551476	0.601	0.258	8.61399e-92	CD8 T_1	LDLRAP1
RPS151	2.93308e-95	0.29748	1	0.998	6.65868e-91	CD8 T_1	RPS15
RPS161	6.7764e-92	0.370299	1	0.996	1.53838e-87	CD8 T_1	RPS16
TCF73	7.39385e-91	0.603699	0.879	0.496	1.67855e-86	CD8 T_1	TCF7
SATB11	7.55556e-91	0.56913	0.587	0.257	1.71526e-86	CD8 T_1	SATB1
A1BG	1.86131e-89	0.460961	0.414	0.146	4.22555e-85	CD8 T_1	A1BG
RPL232	2.02469e-88	0.519069	0.999	0.969	4.59645e-84	CD8 T_1	RPL23
LDHB4	5.21027e-87	0.519833	0.992	0.815	1.18283e-82	CD8 T_1	LDHB
RPL36A2	5.43e-87	0.627386	0.945	0.768	1.23272e-82	CD8 T_1	RPL36A
RPL241	1.28029e-86	0.33021	1	0.994	2.90651e-82	CD8 T_1	RPL24
SARAF3	1.33612e-86	0.494571	0.988	0.858	3.03327e-82	CD8 T_1	SARAF
PIK3IP12	1.25938e-84	0.611869	0.791	0.443	2.85904e-80	CD8 T_1	PIK3IP1
TPT13	7.28914e-82	0.340202	1	0.999	1.65478e-77	CD8 T_1	TPT1
RPSA2	6.03181e-81	0.344411	1	0.995	1.36934e-76	CD8 T_1	RPSA
RPS4Y11	2.30959e-79	0.632726	0.875	0.678	5.24323e-75	CD8 T_1	RPS4Y1
RPS19	6.12646e-78	0.262267	1	0.998	1.39083e-73	CD8 T_1	RPS19
PRKCA2	2.42478e-77	0.453384	0.585	0.259	5.50474e-73	CD8 T_1	PRKCA
BTG12	9.52154e-77	0.428718	1	0.96	2.16158e-72	CD8 T_1	BTG1
PLCG21	1.29187e-76	0.939427	0.757	0.488	2.93281e-72	CD8 T_1	PLCG2
SPINT2	7.15694e-76	0.367488	0.312	0.102	1.62477e-71	CD8 T_1	SPINT2
CD273	7.31797e-74	0.47014	0.786	0.425	1.66133e-69	CD8 T_1	CD27
ZFAS12	1.61741e-71	0.538662	0.933	0.711	3.67185e-67	CD8 T_1	ZFAS1
CD8A	5.87776e-71	0.268668	0.769	0.342	1.33437e-66	CD8 T_1	CD8A
MYC1	3.83396e-70	0.494066	0.478	0.208	8.70386e-66	CD8 T_1	MYC
RPL27A1	1.28097e-67	0.278976	1	0.997	2.90805e-63	CD8 T_1	RPL27A
ABLIM11	2.44796e-67	0.463907	0.492	0.222	5.55736e-63	CD8 T_1	ABLIM1
FAU1	2.80957e-67	0.259639	1	0.997	6.37829e-63	CD8 T_1	FAU
RPL43	1.73473e-66	0.352928	1	0.971	3.93818e-62	CD8 T_1	RPL4
RACK12	2.97123e-66	0.300869	1	0.993	6.7453e-62	CD8 T_1	RACK1
NDFIP11	3.79239e-66	0.566534	0.795	0.5	8.60948e-62	CD8 T_1	NDFIP1
RPL82	1.07215e-65	0.306636	1	0.997	2.43398e-61	CD8 T_1	RPL8
MTRNR2L121	2.17887e-64	0.822112	0.862	0.732	4.94648e-60	CD8 T_1	MTRNR2L12
MT-ND4L	3.70487e-64	0.556392	0.857	0.619	8.41079e-60	CD8 T_1	MT-ND4L
MT-CO2	1.47167e-63	0.295868	1	0.999	3.34098e-59	CD8 T_1	MT-CO2
RETREG11	1.93567e-60	0.328146	0.348	0.135	4.39437e-56	CD8 T_1	RETREG1
RIC31	6.92961e-59	0.391526	0.398	0.169	1.57316e-54	CD8 T_1	RIC3
CITED41	5.99478e-57	0.328051	0.305	0.113	1.36094e-52	CD8 T_1	CITED4
RPL351	3.23572e-56	0.259017	1	0.995	7.34572e-52	CD8 T_1	RPL35
MT-CO3	1.0795e-54	0.284109	1	0.998	2.45069e-50	CD8 T_1	MT-CO3
EIF3E3	1.71139e-54	0.403111	0.965	0.801	3.88521e-50	CD8 T_1	EIF3E
RPL311	1.9359e-53	0.353675	0.999	0.967	4.39488e-49	CD8 T_1	RPL31
FOXP12	7.35796e-53	0.452128	0.802	0.516	1.6704e-48	CD8 T_1	FOXP1
MT-ATP6	1.48204e-52	0.325562	1	0.998	3.36452e-48	CD8 T_1	MT-ATP6
BEX41	4.13468e-50	0.319022	0.379	0.164	9.38654e-46	CD8 T_1	BEX4
CD71	1.87408e-49	0.477742	0.837	0.554	4.25454e-45	CD8 T_1	CD7
APBA2	3.04299e-49	0.28163	0.288	0.11	6.9082e-45	CD8 T_1	APBA2
BCAS4	3.53122e-49	0.289674	0.285	0.109	8.01657e-45	CD8 T_1	BCAS4
COX7C1	4.73031e-48	0.33145	0.993	0.94	1.07388e-43	CD8 T_1	COX7C
MT-ND1	1.87189e-46	0.342963	0.998	0.993	4.24956e-42	CD8 T_1	MT-ND1
NAA16	3.05325e-46	0.276174	0.337	0.142	6.9315e-42	CD8 T_1	NAA16
LEPROTL13	3.24183e-46	0.436427	0.816	0.557	7.3596e-42	CD8 T_1	LEPROTL1
SNHG251	2.47615e-45	0.335284	0.428	0.206	5.62136e-41	CD8 T_1	SNHG25
MT1F	2.89974e-45	0.287892	0.331	0.141	6.583e-41	CD8 T_1	MT1F
MLXIP	2.41058e-42	0.282951	0.302	0.128	5.47251e-38	CD8 T_1	MLXIP
UQCRB1	2.54106e-42	0.31176	0.983	0.924	5.76871e-38	CD8 T_1	UQCRB
FAM102A3	3.73066e-42	0.346586	0.451	0.231	8.46935e-38	CD8 T_1	FAM102A
IL6ST2	4.31903e-41	0.280555	0.447	0.219	9.80506e-37	CD8 T_1	IL6ST
LINC015501	1.10664e-40	0.305744	0.348	0.16	2.51229e-36	CD8 T_1	LINC01550
MAML21	1.20221e-40	0.333211	0.415	0.203	2.72925e-36	CD8 T_1	MAML2
GPR1552	2.69964e-40	0.326564	0.357	0.167	6.12871e-36	CD8 T_1	GPR155
CXCR41	4.32955e-40	0.320091	0.786	0.488	9.82895e-36	CD8 T_1	CXCR4
UXT1	5.08084e-40	0.372513	0.898	0.702	1.15345e-35	CD8 T_1	UXT
SERINC53	1.4006e-39	0.295004	0.359	0.17	3.17965e-35	CD8 T_1	SERINC5
BTF3	2.96175e-39	0.274285	0.995	0.959	6.72376e-35	CD8 T_1	BTF3
ALKBH71	3.21198e-39	0.349143	0.681	0.404	7.29183e-35	CD8 T_1	ALKBH7
RPS111	1.06454e-38	0.27196	1	0.993	2.41673e-34	CD8 T_1	RPS11
PABPC12	6.29988e-38	0.311617	0.99	0.885	1.4302e-33	CD8 T_1	PABPC1
SH3YL11	1.23788e-37	0.344296	0.396	0.202	2.81023e-33	CD8 T_1	SH3YL1
PCED1B	5.03658e-37	0.345392	0.414	0.213	1.1434e-32	CD8 T_1	PCED1B
EPB41L4A-AS11	6.03821e-37	0.340651	0.523	0.293	1.37079e-32	CD8 T_1	EPB41L4A-AS1
CAMK41	1.57861e-35	0.331981	0.515	0.286	3.58377e-31	CD8 T_1	CAMK4
SMDT11	2.34495e-35	0.348602	0.911	0.697	5.32349e-31	CD8 T_1	SMDT1
MAL4	2.54145e-35	0.270824	0.602	0.342	5.76961e-31	CD8 T_1	MAL
HNRNPA11	5.97829e-35	0.294033	0.983	0.909	1.35719e-30	CD8 T_1	HNRNPA1
TMEM1234	1.77119e-34	0.324395	0.778	0.526	4.02096e-30	CD8 T_1	TMEM123
2026-06-01	1.77252e-34	0.443695	0.615	0.393	4.02398e-30	CD8 T_1	JUN
TMEM2041	2.28746e-34	0.267371	0.369	0.182	5.193e-30	CD8 T_1	TMEM204
RSL1D11	6.45332e-33	0.338583	0.744	0.491	1.46503e-28	CD8 T_1	RSL1D1
TGFBR2	7.58075e-33	0.304094	0.505	0.284	1.72098e-28	CD8 T_1	TGFBR2
SELENOH	8.71807e-33	0.348824	0.805	0.57	1.97918e-28	CD8 T_1	SELENOH
C1QBP	1.79378e-32	0.330871	0.739	0.484	4.07224e-28	CD8 T_1	C1QBP
BEX21	3.12375e-32	0.264766	0.34	0.168	7.09155e-28	CD8 T_1	BEX2
PRDX6	7.53107e-32	0.356316	0.682	0.45	1.7097e-27	CD8 T_1	PRDX6
ATM	8.90166e-32	0.345649	0.834	0.621	2.02086e-27	CD8 T_1	ATM
EIF3H1	4.82208e-31	0.329486	0.914	0.728	1.09471e-26	CD8 T_1	EIF3H
NFKBIA1	8.38159e-31	0.364046	0.7	0.483	1.90279e-26	CD8 T_1	NFKBIA
TMEM2431	2.39934e-30	0.290991	0.602	0.363	5.44698e-26	CD8 T_1	TMEM243
MT-ND2	2.9068e-30	0.275875	0.998	0.99	6.59902e-26	CD8 T_1	MT-ND2
RPL171	7.70941e-30	0.333809	0.88	0.692	1.75019e-25	CD8 T_1	RPL17
FKBP5	1.90459e-29	0.325324	0.596	0.368	4.3238e-25	CD8 T_1	FKBP5
GYPC	4.50293e-28	0.284164	0.835	0.592	1.02226e-23	CD8 T_1	GYPC
C6orf481	8.352e-28	0.312132	0.631	0.409	1.89607e-23	CD8 T_1	C6orf48
SNHG71	2.12445e-27	0.272833	0.573	0.352	4.82292e-23	CD8 T_1	SNHG7
CHCHD10	4.30236e-27	0.294013	0.607	0.386	9.76723e-23	CD8 T_1	CHCHD10
ATP6V0E2	7.03914e-27	0.261468	0.397	0.218	1.59802e-22	CD8 T_1	ATP6V0E2
BCL21	1.19172e-24	0.307238	0.557	0.355	2.70545e-20	CD8 T_1	BCL2
FOS2	1.50803e-24	0.297191	0.533	0.34	3.42352e-20	CD8 T_1	FOS
APEX1	2.59441e-23	0.266669	0.603	0.389	5.88984e-19	CD8 T_1	APEX1
JUNB3	1.4897e-14	0.262325	0.765	0.655	3.38192e-10	CD8 T_1	JUNB
GZMK	0	2.76003	0.738	0.118	0	CD8 T_2	GZMK
CMC1	0	1.80283	0.736	0.276	0	CD8 T_2	CMC1
CCL5	0	1.29812	0.963	0.596	0	CD8 T_2	CCL5
CCL4	0	1.06241	0.649	0.311	0	CD8 T_2	CCL4
CD74	0	1.01451	0.831	0.58	0	CD8 T_2	CD74
DUSP2	0	0.985765	0.431	0.154	0	CD8 T_2	DUSP2
CCL4L2	0	0.916941	0.344	0.122	0	CD8 T_2	CCL4L2
CST7	0	0.907763	0.906	0.491	0	CD8 T_2	CST7
GZMA	0	0.90771	0.913	0.497	0	CD8 T_2	GZMA
CD160	0	0.884336	0.31	0.076	0	CD8 T_2	CD160
LYAR	0	0.873889	0.693	0.372	0	CD8 T_2	LYAR
KLRG1	0	0.87366	0.685	0.387	0	CD8 T_2	KLRG1
SH2D1A	0	0.825033	0.525	0.259	0	CD8 T_2	SH2D1A
EOMES	0	0.81816	0.393	0.108	0	CD8 T_2	EOMES
CD8B1	0	0.778427	0.64	0.296	0	CD8 T_2	CD8B
GZMM	0	0.774346	0.869	0.649	0	CD8 T_2	GZMM
TIGIT1	0	0.759959	0.487	0.216	0	CD8 T_2	TIGIT
STK17A	0	0.73721	0.779	0.594	0	CD8 T_2	STK17A
CD81	0	0.669499	0.852	0.65	0	CD8 T_2	CD81
XCL2	0	0.65324	0.314	0.1	0	CD8 T_2	XCL2
HCST	0	0.611436	0.971	0.885	0	CD8 T_2	HCST
CRTAM	1.17897e-306	0.597507	0.274	0.083	2.6765e-302	CD8 T_2	CRTAM
TRGC2	2.54016e-302	0.868309	0.619	0.334	5.76667e-298	CD8 T_2	TRGC2
NKG7	9.29455e-295	0.588434	0.917	0.573	2.11005e-290	CD8 T_2	NKG7
CD8A1	8.79764e-291	0.610592	0.614	0.308	1.99724e-286	CD8 T_2	CD8A
HLA-DPA1	1.24916e-249	0.585226	0.719	0.472	2.83584e-245	CD8 T_2	HLA-DPA1
PLEK	9.49812e-248	0.573938	0.673	0.379	2.15626e-243	CD8 T_2	PLEK
HLA-DRB1	2.17387e-247	0.641942	0.688	0.425	4.93512e-243	CD8 T_2	HLA-DRB1
HLA-DPB1	1.78321e-238	0.545058	0.822	0.593	4.04825e-234	CD8 T_2	HLA-DPB1
SLAMF7	6.31272e-213	0.522513	0.356	0.157	1.43311e-208	CD8 T_2	SLAMF7
IKZF3	9.72308e-212	0.576413	0.688	0.479	2.20733e-207	CD8 T_2	IKZF3
IL321	2.84728e-202	0.333298	0.996	0.983	6.4639e-198	CD8 T_2	IL32
LYST	2.31505e-198	0.581575	0.344	0.164	5.25562e-194	CD8 T_2	LYST
KLRD1	1.65144e-188	0.658366	0.555	0.323	3.7491e-184	CD8 T_2	KLRD1
PTPRC	2.81046e-187	0.37469	0.991	0.977	6.3803e-183	CD8 T_2	PTPRC
MT-CO1	4.96601e-181	0.262913	0.999	0.999	1.12738e-176	CD8 T_2	MT-CO1
CYBA	3.08677e-176	0.330587	0.978	0.946	7.00758e-172	CD8 T_2	CYBA
ARPC5L	1.88771e-175	0.538298	0.647	0.472	4.28548e-171	CD8 T_2	ARPC5L
SRGN	3.87215e-175	0.466044	0.859	0.733	8.79056e-171	CD8 T_2	SRGN
SAMD3	3.711e-172	0.483728	0.608	0.397	8.42471e-168	CD8 T_2	SAMD3
CTSW	1.06632e-170	0.451707	0.643	0.411	2.42077e-166	CD8 T_2	CTSW
FYN	2.50793e-162	0.495259	0.724	0.595	5.6935e-158	CD8 T_2	FYN
CLEC2B	2.85817e-160	0.483784	0.662	0.495	6.48863e-156	CD8 T_2	CLEC2B
HLA-DRA	4.69585e-158	0.619748	0.517	0.33	1.06605e-153	CD8 T_2	HLA-DRA
RARRES3	4.47032e-153	0.411171	0.889	0.811	1.01485e-148	CD8 T_2	RARRES3
HLA-DMA	9.62551e-153	0.425432	0.276	0.126	2.18518e-148	CD8 T_2	HLA-DMA
CLIC1	2.0486e-148	0.356199	0.916	0.797	4.65073e-144	CD8 T_2	CLIC1
APMAP	2.19247e-141	0.459616	0.439	0.265	4.97734e-137	CD8 T_2	APMAP
PFN1	8.52886e-140	0.278166	0.994	0.981	1.93622e-135	CD8 T_2	PFN1
MATK	3.04913e-138	0.438845	0.438	0.253	6.92213e-134	CD8 T_2	MATK
ZBTB38	8.65716e-138	0.495932	0.555	0.386	1.96535e-133	CD8 T_2	ZBTB38
HLA-DQB11	2.88084e-137	0.45493	0.304	0.154	6.54007e-133	CD8 T_2	HLA-DQB1
DDX5	1.45146e-134	0.317767	0.98	0.97	3.2951e-130	CD8 T_2	DDX5
PPP2R5C	1.02627e-131	0.414756	0.8	0.709	2.32985e-127	CD8 T_2	PPP2R5C
2026-09-07	1.23052e-129	0.355382	0.906	0.851	2.79352e-125	CD8 T_2	2026-09-07
GIMAP4	3.02707e-128	0.390947	0.908	0.85	6.87206e-124	CD8 T_2	GIMAP4
SYNE1	1.92831e-127	0.456616	0.609	0.446	4.37764e-123	CD8 T_2	SYNE1
PDCD4	1.57522e-126	0.461458	0.659	0.528	3.57607e-122	CD8 T_2	PDCD4
RAB27A	4.40187e-126	0.438873	0.433	0.272	9.99311e-122	CD8 T_2	RAB27A
YWHAZ	2.2539e-124	0.36464	0.874	0.813	5.1168e-120	CD8 T_2	YWHAZ
ARL4C	1.42167e-123	0.377351	0.915	0.859	3.22748e-119	CD8 T_2	ARL4C
FAM173A	3.50375e-122	0.415971	0.326	0.181	7.95421e-118	CD8 T_2	FAM173A
PYHIN1	1.6643e-118	0.445925	0.547	0.385	3.77829e-114	CD8 T_2	PYHIN1
PLA2G16	8.35314e-118	0.380892	0.295	0.155	1.89633e-113	CD8 T_2	PLA2G16
C12orf75	1.43565e-116	0.359333	0.645	0.458	3.25921e-112	CD8 T_2	C12orf75
LAG3	8.27498e-116	0.347396	0.26	0.126	1.87859e-111	CD8 T_2	LAG3
CTSC	8.96622e-113	0.36864	0.681	0.526	2.03551e-108	CD8 T_2	CTSC
IL2RB	8.86016e-111	0.399515	0.324	0.185	2.01143e-106	CD8 T_2	IL2RB
ARAP2	1.67972e-109	0.397061	0.393	0.243	3.8133e-105	CD8 T_2	ARAP2
HLA-DRB5	1.30797e-108	0.410077	0.391	0.232	2.96936e-104	CD8 T_2	HLA-DRB5
ZFP36L2	1.87982e-107	0.356957	0.92	0.891	4.26758e-103	CD8 T_2	ZFP36L2
RUNX3	8.77354e-106	0.388258	0.585	0.435	1.99177e-101	CD8 T_2	RUNX3
GUK1	1.86022e-105	0.352902	0.791	0.717	4.22306e-101	CD8 T_2	GUK1
CBLB	2.41597e-105	0.408997	0.304	0.174	5.48474e-101	CD8 T_2	CBLB
APOBEC3G	1.16885e-104	0.351777	0.615	0.447	2.65352e-100	CD8 T_2	APOBEC3G
PIP4K2A	6.08278e-103	0.40117	0.584	0.448	1.38091e-98	CD8 T_2	PIP4K2A
LCP1	3.63198e-99	0.300554	0.875	0.79	8.24531e-95	CD8 T_2	LCP1
KIF21A	1.95111e-92	0.38986	0.251	0.135	4.42941e-88	CD8 T_2	KIF21A
RHOC	1.2725e-90	0.360617	0.277	0.156	2.88882e-86	CD8 T_2	RHOC
PAXX	9.40767e-90	0.35616	0.648	0.534	2.13573e-85	CD8 T_2	PAXX
TLN1	2.52987e-89	0.362442	0.72	0.616	5.74332e-85	CD8 T_2	TLN1
SYNRG	3.14195e-89	0.380153	0.591	0.485	7.13285e-85	CD8 T_2	SYNRG
CD63	3.87511e-89	0.391012	0.644	0.529	8.79727e-85	CD8 T_2	CD63
IRF1	5.8919e-88	0.384363	0.745	0.646	1.33758e-83	CD8 T_2	IRF1
STOM	6.27151e-87	0.334043	0.373	0.238	1.42376e-82	CD8 T_2	STOM
TPM3	4.49038e-84	0.291911	0.884	0.838	1.01941e-79	CD8 T_2	TPM3
DENND2D	2.49121e-82	0.402436	0.535	0.426	5.65554e-78	CD8 T_2	DENND2D
ARHGAP25	4.19197e-82	0.391383	0.45	0.326	9.51661e-78	CD8 T_2	ARHGAP25
OFD1	7.34534e-82	0.392925	0.441	0.322	1.66754e-77	CD8 T_2	OFD1
SYNE21	1.94961e-81	0.338662	0.777	0.679	4.426e-77	CD8 T_2	SYNE2
CLIC3	9.62332e-81	0.376703	0.332	0.202	2.18469e-76	CD8 T_2	CLIC3
ABHD17A	4.65926e-80	0.296718	0.764	0.667	1.05775e-75	CD8 T_2	ABHD17A
FCRL6	7.55083e-80	0.319055	0.307	0.181	1.71419e-75	CD8 T_2	FCRL6
PSMB9	6.02478e-79	0.268349	0.865	0.807	1.36775e-74	CD8 T_2	PSMB9
MSN	2.4292e-78	0.280614	0.813	0.73	5.51478e-74	CD8 T_2	MSN
LCK	1.31217e-77	0.296672	0.821	0.771	2.9789e-73	CD8 T_2	LCK
MYO1F	1.0861e-76	0.292816	0.591	0.443	2.46566e-72	CD8 T_2	MYO1F
GPR174	5.66185e-75	0.345174	0.346	0.23	1.28535e-70	CD8 T_2	GPR174
MBP	8.53283e-75	0.327818	0.746	0.661	1.93712e-70	CD8 T_2	MBP
UTRN	4.54002e-74	0.365852	0.554	0.444	1.03068e-69	CD8 T_2	UTRN
SET	2.70732e-73	0.287483	0.854	0.807	6.14616e-69	CD8 T_2	SET
KLRB11	6.7268e-73	0.497513	0.433	0.309	1.52712e-68	CD8 T_2	KLRB1
RNF213	7.44063e-73	0.278431	0.837	0.783	1.68917e-68	CD8 T_2	RNF213
SRRM2	9.61294e-73	0.302338	0.799	0.756	2.18233e-68	CD8 T_2	SRRM2
PTP4A2	1.08091e-72	0.29014	0.788	0.729	2.45388e-68	CD8 T_2	PTP4A2
LINC01871	1.68323e-72	0.315124	0.454	0.315	3.82128e-68	CD8 T_2	LINC01871
USP28	8.73799e-72	0.281843	0.255	0.147	1.9837e-67	CD8 T_2	USP28
DNAJC1	1.36792e-71	0.324173	0.398	0.276	3.10546e-67	CD8 T_2	DNAJC1
SIPA1	1.73974e-71	0.344738	0.364	0.253	3.94956e-67	CD8 T_2	SIPA1
WIPF1	1.95796e-69	0.34274	0.567	0.471	4.44495e-65	CD8 T_2	WIPF1
ITGAL	7.98476e-69	0.301993	0.55	0.43	1.8127e-64	CD8 T_2	ITGAL
AKAP13	1.44064e-67	0.287985	0.737	0.66	3.27054e-63	CD8 T_2	AKAP13
LITAF	1.49833e-67	0.284889	0.737	0.652	3.4015e-63	CD8 T_2	LITAF
FGR	5.3075e-67	0.289361	0.25	0.146	1.20491e-62	CD8 T_2	FGR
RAB9A	9.83281e-66	0.290565	0.3	0.195	2.23224e-61	CD8 T_2	RAB9A
SLC9A3R1	9.40221e-65	0.279419	0.631	0.525	2.13449e-60	CD8 T_2	SLC9A3R1
NIN	3.48717e-64	0.365034	0.357	0.254	7.91658e-60	CD8 T_2	NIN
TRAC1	1.94912e-62	0.305495	0.921	0.912	4.4249e-58	CD8 T_2	TRAC
CD2	4.81733e-62	0.264425	0.904	0.869	1.09363e-57	CD8 T_2	CD2
PRKCH	1.09003e-61	0.336258	0.483	0.383	2.47458e-57	CD8 T_2	PRKCH
CDKN2D	4.57327e-61	0.325961	0.535	0.443	1.03822e-56	CD8 T_2	CDKN2D
CD84	5.27204e-61	0.334649	0.443	0.333	1.19686e-56	CD8 T_2	CD84
TERF2IP	2.44506e-60	0.304944	0.656	0.595	5.55079e-56	CD8 T_2	TERF2IP
HOPX	6.77474e-60	0.348435	0.448	0.321	1.538e-55	CD8 T_2	HOPX
SRSF7	7.49768e-60	0.267713	0.851	0.823	1.70212e-55	CD8 T_2	SRSF7
FAM49B	8.79792e-60	0.292845	0.606	0.52	1.9973e-55	CD8 T_2	FAM49B
BZW1	4.0654e-59	0.313149	0.603	0.521	9.22927e-55	CD8 T_2	BZW1
PRKCB	4.27873e-59	0.301359	0.481	0.378	9.71357e-55	CD8 T_2	PRKCB
MYBL1	1.62009e-58	0.276158	0.316	0.209	3.67793e-54	CD8 T_2	MYBL1
TPST2	4.71681e-58	0.277548	0.369	0.257	1.07081e-53	CD8 T_2	TPST2
GSTP1	7.26526e-58	0.254459	0.663	0.566	1.64936e-53	CD8 T_2	GSTP1
OPTN	5.9232e-55	0.293487	0.58	0.49	1.34469e-50	CD8 T_2	OPTN
KLF61	8.20427e-55	0.288808	0.836	0.77	1.86253e-50	CD8 T_2	KLF6
SLFN51	2.13506e-54	0.298995	0.724	0.663	4.847e-50	CD8 T_2	SLFN5
ABI3	2.68414e-54	0.265246	0.321	0.215	6.09353e-50	CD8 T_2	ABI3
PTMS	7.79138e-54	0.294856	0.285	0.182	1.7688e-49	CD8 T_2	PTMS
SLAMF6	1.18467e-53	0.272301	0.276	0.183	2.68945e-49	CD8 T_2	SLAMF6
AKNA	1.57068e-53	0.292194	0.534	0.452	3.56576e-49	CD8 T_2	AKNA
DOK21	5.45223e-53	0.266297	0.569	0.468	1.23777e-48	CD8 T_2	DOK2
NCOA1	9.86465e-51	0.302587	0.254	0.168	2.23947e-46	CD8 T_2	NCOA1
PARP8	9.014e-50	0.302941	0.4	0.307	2.04636e-45	CD8 T_2	PARP8
CHD9	1.52757e-49	0.276874	0.294	0.203	3.4679e-45	CD8 T_2	CHD9
ITGA4	1.55027e-49	0.258984	0.573	0.465	3.51942e-45	CD8 T_2	ITGA4
EZR1	4.85921e-49	0.280373	0.591	0.504	1.10314e-44	CD8 T_2	EZR
PPP1R18	9.73987e-49	0.261662	0.585	0.503	2.21115e-44	CD8 T_2	PPP1R18
PTPN22	3.70056e-48	0.281902	0.359	0.265	8.40101e-44	CD8 T_2	PTPN22
REL	8.12599e-48	0.304534	0.36	0.27	1.84476e-43	CD8 T_2	REL
TRG-AS1	2.48565e-47	0.251127	0.329	0.231	5.64293e-43	CD8 T_2	TRG-AS1
KIF2A	1.29207e-46	0.262071	0.593	0.525	2.93325e-42	CD8 T_2	KIF2A
CKLF	1.35483e-46	0.28702	0.47	0.386	3.07574e-42	CD8 T_2	CKLF
MT2A1	2.15546e-46	0.314915	0.5	0.418	4.89331e-42	CD8 T_2	MT2A
NUCB21	5.22767e-45	0.376685	0.406	0.325	1.18679e-40	CD8 T_2	NUCB2
PITPNC1	4.68935e-44	0.276829	0.334	0.253	1.06458e-39	CD8 T_2	PITPNC1
ITM2A	3.98728e-43	0.292246	0.576	0.51	9.05192e-39	CD8 T_2	ITM2A
TAPBP	8.44693e-42	0.254297	0.642	0.588	1.91762e-37	CD8 T_2	TAPBP
RAB29	8.10793e-41	0.258582	0.408	0.32	1.84066e-36	CD8 T_2	RAB29
PHACTR22	1.52904e-40	0.320715	0.307	0.23	3.47123e-36	CD8 T_2	PHACTR2
PRKACB	2.91686e-40	0.291577	0.421	0.345	6.62186e-36	CD8 T_2	PRKACB
WNK1	8.17515e-40	0.270852	0.514	0.447	1.85592e-35	CD8 T_2	WNK1
NAP1L4	8.33473e-39	0.259374	0.58	0.523	1.89215e-34	CD8 T_2	NAP1L4
IRF2	5.31703e-38	0.256684	0.452	0.378	1.20707e-33	CD8 T_2	IRF2
PTPN4	1.56188e-37	0.251538	0.494	0.417	3.54579e-33	CD8 T_2	PTPN4
AC245297.3	3.6226e-37	0.265565	0.469	0.397	8.22403e-33	CD8 T_2	AC245297.3
RAB8B	8.87266e-36	0.257507	0.376	0.3	2.01427e-31	CD8 T_2	RAB8B
ATF7IP	1.1391e-34	0.266997	0.422	0.352	2.58598e-30	CD8 T_2	ATF7IP
CD69	3.90642e-34	0.273912	0.412	0.34	8.86835e-30	CD8 T_2	CD69
DUSP1	2.06152e-31	0.291597	0.466	0.405	4.68007e-27	CD8 T_2	DUSP1
CNN2	8.4812e-31	0.257143	0.543	0.493	1.9254e-26	CD8 T_2	CNN2
KRAS	3.47505e-29	0.254298	0.422	0.365	7.88906e-25	CD8 T_2	KRAS
PTPN6	3.9758e-28	0.250862	0.484	0.437	9.02587e-24	CD8 T_2	PTPN6
COTL11	6.76889e-22	0.272773	0.587	0.577	1.53667e-17	CD8 T_2	COTL1
GNLY	0	3.09882	0.798	0.244	0	CD8 T_3	GNLY
FGFBP2	0	3.02071	0.929	0.142	0	CD8 T_3	FGFBP2
GZMH	0	2.71323	0.986	0.233	0	CD8 T_3	GZMH
GZMB	0	2.3876	0.848	0.147	0	CD8 T_3	GZMB
NKG71	0	2.3779	0.998	0.468	0	CD8 T_3	NKG7
CX3CR1	0	1.79888	0.776	0.137	0	CD8 T_3	CX3CR1
PRF1	0	1.79095	0.894	0.3	0	CD8 T_3	PRF1
EFHD2	0	1.70746	0.891	0.356	0	CD8 T_3	EFHD2
KLRD11	0	1.64856	0.734	0.199	0	CD8 T_3	KLRD1
CST71	0	1.62389	0.97	0.378	0	CD8 T_3	CST7
CCL51	0	1.58894	0.998	0.505	0	CD8 T_3	CCL5
GZMA1	0	1.58779	0.974	0.386	0	CD8 T_3	GZMA
ZEB2	0	1.57269	0.718	0.165	0	CD8 T_3	ZEB2
PLEK1	0	1.56704	0.845	0.245	0	CD8 T_3	PLEK
LGALS1	0	1.45769	0.817	0.414	0	CD8 T_3	LGALS1
TRGC21	0	1.43568	0.732	0.227	0	CD8 T_3	TRGC2
CTSW1	0	1.41824	0.758	0.315	0	CD8 T_3	CTSW
ADGRG1	0	1.41406	0.579	0.087	0	CD8 T_3	ADGRG1
CD8A2	0	1.36554	0.663	0.224	0	CD8 T_3	CD8A
FCGR3A	0	1.30989	0.511	0.124	0	CD8 T_3	FCGR3A
LAIR21	0	1.25063	0.471	0.126	0	CD8 T_3	LAIR2
SPON2	0	1.24896	0.439	0.093	0	CD8 T_3	SPON2
PRSS23	0	1.18745	0.425	0.038	0	CD8 T_3	PRSS23
ID2	0	1.18128	0.706	0.309	0	CD8 T_3	ID2
HLA-DPB11	0	1.17158	0.896	0.514	0	CD8 T_3	HLA-DPB1
C12orf751	0	1.17156	0.779	0.363	0	CD8 T_3	C12orf75
CCL41	0	1.15523	0.721	0.211	0	CD8 T_3	CCL4
HLA-DRB11	0	1.14759	0.777	0.333	0	CD8 T_3	HLA-DRB1
APOBEC3G1	0	1.13896	0.739	0.36	0	CD8 T_3	APOBEC3G
HOPX1	0	1.12559	0.634	0.216	0	CD8 T_3	HOPX
CD8B2	0	1.08831	0.608	0.238	0	CD8 T_3	CD8B
ASCL2	0	1.06682	0.345	0.03	0	CD8 T_3	ASCL2
CTSC1	0	1.05659	0.781	0.451	0	CD8 T_3	CTSC
RAP1B	0	1.04379	0.929	0.758	0	CD8 T_3	RAP1B
ITGB12	0	1.04041	0.877	0.573	0	CD8 T_3	ITGB1
ZNF683	0	1.01969	0.274	0.021	0	CD8 T_3	ZNF683
SH3BGRL3	0	1.01585	0.997	0.977	0	CD8 T_3	SH3BGRL3
FCRL61	0	0.999324	0.46	0.09	0	CD8 T_3	FCRL6
S100A41	0	0.983619	0.996	0.925	0	CD8 T_3	S100A4
PATL2	0	0.981146	0.366	0.09	0	CD8 T_3	PATL2
FLNA	0	0.980962	0.835	0.595	0	CD8 T_3	FLNA
ABHD17A1	0	0.970002	0.849	0.611	0	CD8 T_3	ABHD17A
ITGB2	0	0.969252	0.876	0.679	0	CD8 T_3	ITGB2
KLRG11	0	0.96835	0.73	0.306	0	CD8 T_3	KLRG1
SAMD31	0	0.967416	0.67	0.327	0	CD8 T_3	SAMD3
TBX21	0	0.965693	0.438	0.095	0	CD8 T_3	TBX21
HLA-DPA11	0	0.947446	0.752	0.407	0	CD8 T_3	HLA-DPA1
CLIC31	0	0.944657	0.428	0.135	0	CD8 T_3	CLIC3
MYO1F1	0	0.944054	0.701	0.365	0	CD8 T_3	MYO1F
C1orf21	0	0.943122	0.424	0.076	0	CD8 T_3	C1orf21
HCST1	0	0.92404	0.966	0.87	0	CD8 T_3	HCST
MATK1	0	0.919136	0.531	0.176	0	CD8 T_3	MATK
GZMM1	0	0.898831	0.865	0.605	0	CD8 T_3	GZMM
ADRB2	0	0.882878	0.396	0.086	0	CD8 T_3	ADRB2
LINC018711	0	0.873748	0.566	0.239	0	CD8 T_3	LINC01871
S1PR5	0	0.867134	0.399	0.083	0	CD8 T_3	S1PR5
HLA-DRB51	0	0.85628	0.452	0.173	0	CD8 T_3	HLA-DRB5
CD99	0	0.852909	0.906	0.732	0	CD8 T_3	CD99
RUNX31	0	0.852855	0.651	0.376	0	CD8 T_3	RUNX3
SYNE11	0	0.850571	0.651	0.394	0	CD8 T_3	SYNE1
CLIC11	0	0.844902	0.935	0.764	0	CD8 T_3	CLIC1
ABI31	0	0.841734	0.44	0.144	0	CD8 T_3	ABI3
CALR	0	0.839916	0.754	0.604	0	CD8 T_3	CALR
SRGN1	0	0.832424	0.896	0.691	0	CD8 T_3	SRGN
CHST12	0	0.830298	0.511	0.224	0	CD8 T_3	CHST12
PTMS1	0	0.829379	0.378	0.122	0	CD8 T_3	PTMS
ITGAL1	0	0.826975	0.636	0.369	0	CD8 T_3	ITGAL
CD811	0	0.816552	0.849	0.609	0	CD8 T_3	CD81
LCP11	0	0.811898	0.897	0.763	0	CD8 T_3	LCP1
CEP78	0	0.804807	0.397	0.154	0	CD8 T_3	CEP78
TTC38	0	0.799012	0.336	0.064	0	CD8 T_3	TTC38
CYBA1	0	0.79797	0.979	0.939	0	CD8 T_3	CYBA
LITAF1	0	0.794989	0.803	0.606	0	CD8 T_3	LITAF
HLA-C	0	0.794682	0.999	0.998	0	CD8 T_3	HLA-C
PYHIN11	0	0.794091	0.602	0.329	0	CD8 T_3	PYHIN1
CD631	0	0.791977	0.716	0.474	0	CD8 T_3	CD63
SLC9A3R11	0	0.783336	0.708	0.471	0	CD8 T_3	SLC9A3R1
MSN1	0	0.777442	0.863	0.692	0	CD8 T_3	MSN
ARPC2	0	0.776942	0.97	0.927	0	CD8 T_3	ARPC2
TLN11	0	0.775792	0.775	0.572	0	CD8 T_3	TLN1
YWHAQ	0	0.76502	0.687	0.469	0	CD8 T_3	YWHAQ
GSTP11	0	0.760812	0.73	0.517	0	CD8 T_3	GSTP1
DSTN	0	0.758332	0.65	0.45	0	CD8 T_3	DSTN
CAST	0	0.753619	0.781	0.609	0	CD8 T_3	CAST
MBP1	0	0.752341	0.793	0.623	0	CD8 T_3	MBP
PLEKHF1	0	0.745968	0.436	0.183	0	CD8 T_3	PLEKHF1
CD52	0	0.737298	0.991	0.981	0	CD8 T_3	CD52
HLA-DRA1	0	0.735655	0.509	0.294	0	CD8 T_3	HLA-DRA
CYTOR1	0	0.721993	0.534	0.255	0	CD8 T_3	CYTOR
TGFBR3	0	0.719935	0.347	0.106	0	CD8 T_3	TGFBR3
MYO1G	0	0.719274	0.631	0.398	0	CD8 T_3	MYO1G
1971-09-01	0	0.718243	0.921	0.833	0	CD8 T_3	2026-09-07
TRG-AS11	0	0.716206	0.388	0.185	0	CD8 T_3	TRG-AS1
DBI	0	0.709008	0.782	0.628	0	CD8 T_3	DBI
VCL	0	0.707186	0.401	0.185	0	CD8 T_3	VCL
FGR1	0	0.701007	0.332	0.09	0	CD8 T_3	FGR
ACTN4	0	0.693958	0.535	0.291	0	CD8 T_3	ACTN4
PFN11	0	0.692777	0.992	0.979	0	CD8 T_3	PFN1
ANXA1	0	0.690774	0.934	0.751	0	CD8 T_3	ANXA1
SSBP3	0	0.68994	0.372	0.159	0	CD8 T_3	SSBP3
IFITM2	0	0.688568	0.9	0.829	0	CD8 T_3	IFITM2
SLAMF71	0	0.685048	0.363	0.113	0	CD8 T_3	SLAMF7
APMAP1	0	0.683483	0.462	0.219	0	CD8 T_3	APMAP
CD21	0	0.682788	0.926	0.852	0	CD8 T_3	CD2
AHNAK	0	0.679108	0.832	0.646	0	CD8 T_3	AHNAK
SYNE22	0	0.678801	0.809	0.645	0	CD8 T_3	SYNE2
SPN	0	0.676126	0.633	0.453	0	CD8 T_3	SPN
PTPRC1	0	0.673529	0.988	0.975	0	CD8 T_3	PTPRC
MYBL11	0	0.671468	0.375	0.161	0	CD8 T_3	MYBL1
BIN2	0	0.667644	0.799	0.652	0	CD8 T_3	BIN2
S100A6	0	0.666987	0.99	0.973	0	CD8 T_3	S100A6
TPST21	0	0.662712	0.431	0.207	0	CD8 T_3	TPST2
ARL4C1	0	0.66205	0.931	0.841	0	CD8 T_3	ARL4C
RNF2131	0	0.659547	0.865	0.76	0	CD8 T_3	RNF213
APOBEC3C	0	0.656444	0.455	0.238	0	CD8 T_3	APOBEC3C
CD3G	0	0.654345	0.952	0.921	0	CD8 T_3	CD3G
IQGAP2	0	0.653189	0.619	0.431	0	CD8 T_3	IQGAP2
BATF	0	0.637957	0.423	0.226	0	CD8 T_3	BATF
PAXX1	0	0.636024	0.668	0.502	0	CD8 T_3	PAXX
IRF11	0	0.63422	0.767	0.617	0	CD8 T_3	IRF1
CAP1	0	0.631824	0.788	0.666	0	CD8 T_3	CAP1
PSMB91	0	0.62557	0.886	0.787	0	CD8 T_3	PSMB9
LSP1	0	0.623981	0.779	0.636	0	CD8 T_3	LSP1
CCL4L21	0	0.622917	0.299	0.095	0	CD8 T_3	CCL4L2
GNPTAB	0	0.622442	0.382	0.2	0	CD8 T_3	GNPTAB
SSBP4	0	0.616217	0.574	0.39	0	CD8 T_3	SSBP4
MYL6	0	0.616195	0.983	0.959	0	CD8 T_3	MYL6
USP281	0	0.615521	0.308	0.102	0	CD8 T_3	USP28
EMP3	0	0.607908	0.964	0.905	0	CD8 T_3	EMP3
GNG2	0	0.606198	0.486	0.297	0	CD8 T_3	GNG2
ACTB	0	0.605889	0.999	0.997	0	CD8 T_3	ACTB
IQGAP1	0	0.603154	0.674	0.524	0	CD8 T_3	IQGAP1
RAP2A	0	0.601679	0.254	0.072	0	CD8 T_3	RAP2A
ZBTB381	0	0.600835	0.548	0.354	0	CD8 T_3	ZBTB38
CFL1	0	0.600181	0.987	0.977	0	CD8 T_3	CFL1
ARPC5L1	0	0.597244	0.628	0.443	0	CD8 T_3	ARPC5L
TGFB1	0	0.593745	0.725	0.575	0	CD8 T_3	TGFB1
GAB3	0	0.589734	0.307	0.109	0	CD8 T_3	GAB3
LY6E1	0	0.588825	0.76	0.644	0	CD8 T_3	LY6E
B2M	0	0.588043	1	1	0	CD8 T_3	B2M
ARHGAP10	0	0.5876	0.25	0.079	0	CD8 T_3	ARHGAP10
PRR5L	0	0.584943	0.268	0.079	0	CD8 T_3	PRR5L
RASSF1	0	0.581862	0.392	0.202	0	CD8 T_3	RASSF1
CLEC2B1	0	0.573042	0.634	0.473	0	CD8 T_3	CLEC2B
RARRES31	0	0.56824	0.879	0.798	0	CD8 T_3	RARRES3
HLA-B	0	0.568228	0.998	0.999	0	CD8 T_3	HLA-B
DYNLL11	0	0.566875	0.732	0.606	0	CD8 T_3	DYNLL1
CALM1	0	0.565316	0.996	0.993	0	CD8 T_3	CALM1
YWHAZ1	0	0.558227	0.874	0.8	0	CD8 T_3	YWHAZ
PPP2R2B	0	0.557976	0.263	0.072	0	CD8 T_3	PPP2R2B
HLA-A1	0	0.543369	0.998	0.999	0	CD8 T_3	HLA-A
PPP1CA	0	0.536279	0.724	0.601	0	CD8 T_3	PPP1CA
TPM31	0	0.532185	0.886	0.828	0	CD8 T_3	TPM3
LLGL2	0	0.528555	0.271	0.101	0	CD8 T_3	LLGL2
PTP4A21	0	0.526821	0.806	0.709	0	CD8 T_3	PTP4A2
MYL12B	0	0.519823	0.955	0.93	0	CD8 T_3	MYL12B
UBB	0	0.516281	0.915	0.875	0	CD8 T_3	UBB
MIR4435-2HG1	0	0.509042	0.281	0.107	0	CD8 T_3	MIR4435-2HG
LYAR1	0	0.506663	0.583	0.351	0	CD8 T_3	LYAR
CD3D	0	0.491388	0.964	0.96	0	CD8 T_3	CD3D
IL322	0	0.467541	0.994	0.981	0	CD8 T_3	IL32
HLA-E	0	0.447239	0.995	0.994	0	CD8 T_3	HLA-E
HSP90AA1	0	0.441227	0.956	0.938	0	CD8 T_3	HSP90AA1
MT-CO11	0	0.435383	0.999	0.999	0	CD8 T_3	MT-CO1
MYL12A	0	0.429019	0.987	0.986	0	CD8 T_3	MYL12A
UBC	0	0.410154	0.98	0.972	0	CD8 T_3	UBC
ARPC3	0	0.408829	0.929	0.91	0	CD8 T_3	ARPC3
MALAT1	0	0.353948	1	1	0	CD8 T_3	MALAT1
SERF2	0	0.348955	0.988	0.986	0	CD8 T_3	SERF2
GAPDH	2.67619e-304	0.355454	0.959	0.933	6.07549e-300	CD8 T_3	GAPDH
DIAPH1	3.22659e-303	0.591784	0.598	0.433	7.32501e-299	CD8 T_3	DIAPH1
PPP1R181	1.22259e-294	0.561217	0.621	0.471	2.77552e-290	CD8 T_3	PPP1R18
LPCAT1	2.61458e-287	0.49185	0.277	0.113	5.93562e-283	CD8 T_3	LPCAT1
PLA2G161	6.12617e-286	0.477159	0.296	0.125	1.39076e-281	CD8 T_3	PLA2G16
CDC42EP3	3.47205e-281	0.575544	0.453	0.275	7.88226e-277	CD8 T_3	CDC42EP3
FAM49B1	2.24148e-276	0.55709	0.625	0.494	5.08861e-272	CD8 T_3	FAM49B
PDIA3	2.3021e-276	0.557187	0.661	0.548	5.22623e-272	CD8 T_3	PDIA3
PTPN12	1.38371e-275	0.470657	0.261	0.104	3.1413e-271	CD8 T_3	PTPN12
ACTG1	5.23429e-274	0.401269	0.983	0.981	1.18829e-269	CD8 T_3	ACTG1
SCP2	1.33964e-273	0.594594	0.514	0.362	3.04125e-269	CD8 T_3	SCP2
OAZ1	4.23368e-273	0.336186	0.964	0.961	9.6113e-269	CD8 T_3	OAZ1
PTPN41	5.82829e-269	0.563203	0.541	0.381	1.32314e-264	CD8 T_3	PTPN4
CYTH4	4.91132e-267	0.564272	0.399	0.229	1.11497e-262	CD8 T_3	CYTH4
CD53	5.70698e-266	0.488871	0.746	0.672	1.2956e-261	CD8 T_3	CD53
ARL6IP5	2.85275e-265	0.412703	0.892	0.856	6.47632e-261	CD8 T_3	ARL6IP5
MIAT	5.45147e-265	0.501944	0.285	0.124	1.23759e-260	CD8 T_3	MIAT
SRP14	5.11026e-262	0.334924	0.955	0.951	1.16013e-257	CD8 T_3	SRP14
TCF25	2.05094e-260	0.541225	0.697	0.599	4.65605e-256	CD8 T_3	TCF25
ITGA41	2.56349e-256	0.517398	0.603	0.429	5.81964e-252	CD8 T_3	ITGA4
ARPC5	5.74897e-254	0.453869	0.807	0.754	1.30513e-249	CD8 T_3	ARPC5
STOM1	7.35974e-254	0.504877	0.381	0.206	1.67081e-249	CD8 T_3	STOM
CD741	1.42687e-252	0.449936	0.728	0.572	3.23929e-248	CD8 T_3	CD74
ANXA21	2.66679e-251	0.462617	0.626	0.438	6.05415e-247	CD8 T_3	ANXA2
IKZF31	5.16733e-248	0.504277	0.622	0.464	1.17309e-243	CD8 T_3	IKZF3
ACTR3	7.22692e-246	0.482546	0.775	0.723	1.64066e-241	CD8 T_3	ACTR3
DNAJC11	1.27604e-242	0.545492	0.412	0.245	2.89686e-238	CD8 T_3	DNAJC1
IL2RG	3.04984e-242	0.455389	0.761	0.674	6.92374e-238	CD8 T_3	IL2RG
LAG31	4.06203e-239	0.434444	0.251	0.103	9.22161e-235	CD8 T_3	LAG3
ATP2B4	4.41715e-239	0.521407	0.413	0.248	1.00278e-234	CD8 T_3	ATP2B4
HSP90B1	2.3679e-235	0.511849	0.722	0.631	5.37561e-231	CD8 T_3	HSP90B1
RHOA	3.89263e-234	0.431352	0.788	0.733	8.83706e-230	CD8 T_3	RHOA
DHRS7	1.691e-233	0.524648	0.524	0.382	3.8389e-229	CD8 T_3	DHRS7
CLEC2D	3.09349e-233	0.50635	0.739	0.654	7.02284e-229	CD8 T_3	CLEC2D
PPIB	5.07107e-233	0.434384	0.802	0.756	1.15123e-228	CD8 T_3	PPIB
ARPC4	1.68591e-232	0.498267	0.62	0.497	3.82734e-228	CD8 T_3	ARPC4
BTN3A2	5.13978e-230	0.477922	0.7	0.612	1.16683e-225	CD8 T_3	BTN3A2
MT-ND5	1.49825e-227	0.369652	0.952	0.946	3.40132e-223	CD8 T_3	MT-ND5
MTPN	4.83554e-225	0.4784	0.681	0.585	1.09776e-220	CD8 T_3	MTPN
RAB291	3.07973e-220	0.512722	0.443	0.287	6.99161e-216	CD8 T_3	RAB29
ANXA6	4.83895e-220	0.492251	0.607	0.488	1.09854e-215	CD8 T_3	ANXA6
PTPRE	4.53062e-219	0.506793	0.338	0.185	1.02854e-214	CD8 T_3	PTPRE
TPM4	1.47185e-218	0.620914	0.502	0.365	3.34139e-214	CD8 T_3	TPM4
GUK11	8.76907e-218	0.399032	0.773	0.709	1.99075e-213	CD8 T_3	GUK1
HLA-F	4.59795e-216	0.471273	0.734	0.677	1.04383e-211	CD8 T_3	HLA-F
RABAC1	4.7704e-216	0.470682	0.652	0.552	1.08298e-211	CD8 T_3	RABAC1
THEMIS	2.89721e-215	0.545254	0.383	0.239	6.57724e-211	CD8 T_3	THEMIS
PSMB8	8.54468e-215	0.428036	0.752	0.693	1.93981e-210	CD8 T_3	PSMB8
GNAI2	5.55454e-213	0.388616	0.822	0.775	1.26099e-208	CD8 T_3	GNAI2
S100A102	1.37244e-212	0.344657	0.927	0.89	3.11572e-208	CD8 T_3	S100A10
IGF2R	2.87485e-212	0.488723	0.341	0.192	6.52648e-208	CD8 T_3	IGF2R
SUB1	4.45112e-212	0.354657	0.889	0.878	1.01049e-207	CD8 T_3	SUB1
TXNIP	4.59805e-212	0.340615	0.985	0.989	1.04385e-207	CD8 T_3	TXNIP
TSEN54	5.95767e-211	0.466443	0.323	0.176	1.35251e-206	CD8 T_3	TSEN54
BLOC1S1	7.04296e-211	0.464346	0.612	0.502	1.59889e-206	CD8 T_3	BLOC1S1
ARHGAP30	1.96599e-210	0.480547	0.634	0.523	4.4632e-206	CD8 T_3	ARHGAP30
SYTL3	1.58284e-209	0.466526	0.297	0.153	3.59335e-205	CD8 T_3	SYTL3
AKAP131	2.60468e-209	0.458567	0.727	0.649	5.91315e-205	CD8 T_3	AKAP13
TFDP2	2.21216e-208	0.481836	0.302	0.159	5.02205e-204	CD8 T_3	TFDP2
FBXW5	4.75303e-208	0.496831	0.492	0.357	1.07903e-203	CD8 T_3	FBXW5
OSTF1	2.13868e-207	0.476439	0.579	0.468	4.85523e-203	CD8 T_3	OSTF1
CDK2AP2	6.13726e-206	0.517716	0.491	0.349	1.39328e-201	CD8 T_3	CDK2AP2
PRR5	8.09589e-206	0.449561	0.306	0.161	1.83793e-201	CD8 T_3	PRR5
ARAP21	2.48382e-205	0.487405	0.373	0.22	5.63877e-201	CD8 T_3	ARAP2
DOK22	4.51588e-205	0.483175	0.58	0.443	1.0252e-200	CD8 T_3	DOK2
TSPAN32	4.69558e-205	0.452222	0.264	0.129	1.06599e-200	CD8 T_3	TSPAN32
MIDN	1.75689e-201	0.477526	0.351	0.205	3.9885e-197	CD8 T_3	MIDN
PPP2R5C1	2.77539e-201	0.388492	0.781	0.698	6.30069e-197	CD8 T_3	PPP2R5C
ARHGAP26	1.35217e-198	0.423783	0.257	0.122	3.06969e-194	CD8 T_3	ARHGAP26
RAP2B	2.17443e-198	0.510612	0.427	0.287	4.93639e-194	CD8 T_3	RAP2B
SPCS2	1.58695e-197	0.424056	0.684	0.614	3.60268e-193	CD8 T_3	SPCS2
PSMA7	2.24281e-197	0.372592	0.848	0.82	5.09162e-193	CD8 T_3	PSMA7
CTSD	8.05083e-197	0.49337	0.437	0.301	1.8277e-192	CD8 T_3	CTSD
RAB37	4.91481e-196	0.476174	0.316	0.174	1.11576e-191	CD8 T_3	RAB37
CDC42	4.02359e-195	0.357627	0.856	0.836	9.13436e-191	CD8 T_3	CDC42
RAB27A1	5.50714e-195	0.469701	0.4	0.252	1.25023e-190	CD8 T_3	RAB27A
PSME1	1.07452e-194	0.364624	0.868	0.832	2.43937e-190	CD8 T_3	PSME1
SASH3	3.77427e-194	0.482957	0.38	0.239	8.56834e-190	CD8 T_3	SASH3
PTPN221	1.61856e-193	0.46631	0.38	0.237	3.67446e-189	CD8 T_3	PTPN22
STK10	1.65115e-192	0.483463	0.55	0.437	3.74845e-188	CD8 T_3	STK10
CD320	3.99896e-192	0.555808	0.31	0.176	9.07844e-188	CD8 T_3	CD320
RORA	1.26621e-190	0.476507	0.605	0.481	2.87456e-186	CD8 T_3	RORA
NDUFB7	1.71488e-190	0.455075	0.632	0.554	3.89311e-186	CD8 T_3	NDUFB7
CAPNS1	3.23965e-189	0.490159	0.477	0.347	7.35466e-185	CD8 T_3	CAPNS1
TMEM50A	8.0101e-189	0.433997	0.634	0.551	1.81845e-184	CD8 T_3	TMEM50A
IFI161	2.8863e-188	0.459263	0.611	0.495	6.55248e-184	CD8 T_3	IFI16
CORO1A	1.42428e-187	0.322968	0.944	0.944	3.23341e-183	CD8 T_3	CORO1A
LRRFIP1	1.66046e-187	0.43114	0.743	0.669	3.76958e-183	CD8 T_3	LRRFIP1
GLIPR2	1.40707e-186	0.46732	0.38	0.242	3.19433e-182	CD8 T_3	GLIPR2
PTPN7	2.55025e-186	0.491736	0.435	0.296	5.78957e-182	CD8 T_3	PTPN7
AGTRAP	4.57033e-186	0.447465	0.301	0.165	1.03756e-181	CD8 T_3	AGTRAP
ACTR2	2.42717e-184	0.406926	0.728	0.668	5.51016e-180	CD8 T_3	ACTR2
CCDC88C	7.12604e-182	0.486501	0.484	0.36	1.61775e-177	CD8 T_3	CCDC88C
APBB1IP	2.86654e-181	0.424281	0.684	0.613	6.50761e-177	CD8 T_3	APBB1IP
EZR2	4.00814e-180	0.459249	0.599	0.483	9.09929e-176	CD8 T_3	EZR
TNFRSF1B1	5.60815e-180	0.440771	0.458	0.316	1.27316e-175	CD8 T_3	TNFRSF1B
GBP51	1.49162e-177	0.4395	0.506	0.36	3.38627e-173	CD8 T_3	GBP5
ARHGDIB1	1.8614e-175	0.276186	0.958	0.957	4.22574e-171	CD8 T_3	ARHGDIB
IDH2	3.20024e-174	0.455629	0.415	0.283	7.26519e-170	CD8 T_3	IDH2
UTRN1	5.61081e-174	0.473464	0.546	0.425	1.27377e-169	CD8 T_3	UTRN
PTPN18	5.07511e-173	0.44765	0.352	0.22	1.15215e-168	CD8 T_3	PTPN18
CISD3	1.93469e-171	0.466022	0.325	0.196	4.39214e-167	CD8 T_3	CISD3
PREX1	4.46842e-170	0.460247	0.398	0.266	1.01442e-165	CD8 T_3	PREX1
PPP1R12A	1.67105e-169	0.43002	0.622	0.525	3.79362e-165	CD8 T_3	PPP1R12A
MACF1	3.71076e-169	0.496784	0.607	0.511	8.42416e-165	CD8 T_3	MACF1
EBP	5.56706e-169	0.453933	0.321	0.195	1.26383e-164	CD8 T_3	EBP
PRKCB1	1.75529e-167	0.456326	0.482	0.356	3.98485e-163	CD8 T_3	PRKCB
PRMT2	2.29708e-167	0.480039	0.643	0.565	5.21483e-163	CD8 T_3	PRMT2
AC004687.1	7.4907e-165	0.48588	0.368	0.233	1.70054e-160	CD8 T_3	AC004687.1
YWHAB1	1.66434e-162	0.297849	0.918	0.907	3.77838e-158	CD8 T_3	YWHAB
PYCARD	2.77203e-161	0.444863	0.502	0.391	6.29306e-157	CD8 T_3	PYCARD
SUN2	4.23651e-161	0.428586	0.596	0.514	9.61773e-157	CD8 T_3	SUN2
BZW11	7.74314e-161	0.413357	0.595	0.507	1.75785e-156	CD8 T_3	BZW1
VASP	1.50889e-158	0.434645	0.48	0.363	3.42549e-154	CD8 T_3	VASP
MIEN1	2.15514e-158	0.437429	0.416	0.299	4.89259e-154	CD8 T_3	MIEN1
PRELID1	3.14648e-158	0.386956	0.671	0.612	7.14314e-154	CD8 T_3	PRELID1
GLIPR1	4.71494e-158	0.420304	0.478	0.347	1.07039e-153	CD8 T_3	GLIPR1
CD226	1.07327e-157	0.47053	0.316	0.193	2.43653e-153	CD8 T_3	CD226
MXD4	2.03249e-157	0.432318	0.435	0.308	4.61417e-153	CD8 T_3	MXD4
RAB8B1	4.03867e-155	0.445921	0.399	0.275	9.16858e-151	CD8 T_3	RAB8B
ADGRE5	7.65996e-154	0.464382	0.49	0.384	1.73896e-149	CD8 T_3	ADGRE5
AKNA1	7.27486e-153	0.426499	0.538	0.433	1.65154e-148	CD8 T_3	AKNA
RASAL3	2.657e-151	0.43948	0.458	0.346	6.03191e-147	CD8 T_3	RASAL3
RHOC1	4.26626e-150	0.389766	0.259	0.139	9.68526e-146	CD8 T_3	RHOC
ITGB7	1.67095e-147	0.445546	0.44	0.328	3.79339e-143	CD8 T_3	ITGB7
RNF167	1.37486e-145	0.43651	0.403	0.285	3.1212e-141	CD8 T_3	RNF167
RAC2	4.69214e-145	0.29627	0.882	0.872	1.06521e-140	CD8 T_3	RAC2
PIP4K2A1	4.69562e-145	0.405836	0.537	0.439	1.066e-140	CD8 T_3	PIP4K2A
POMP	2.63584e-144	0.38851	0.58	0.498	5.98387e-140	CD8 T_3	POMP
CHCHD2	4.78435e-142	0.270155	0.891	0.894	1.08614e-137	CD8 T_3	CHCHD2
CCND3	1.02693e-140	0.386618	0.673	0.621	2.33134e-136	CD8 T_3	CCND3
CCDC107	3.84489e-139	0.412938	0.499	0.401	8.72867e-135	CD8 T_3	CCDC107
NCL	1.97563e-138	0.347525	0.852	0.844	4.48508e-134	CD8 T_3	NCL
CD247	2.27913e-138	0.372831	0.68	0.629	5.17407e-134	CD8 T_3	CD247
CAPN2	4.40423e-138	0.417912	0.457	0.349	9.99849e-134	CD8 T_3	CAPN2
RPS6KA1	1.0322e-137	0.406395	0.323	0.208	2.3433e-133	CD8 T_3	RPS6KA1
DGKZ	1.14177e-135	0.403626	0.53	0.444	2.59205e-131	CD8 T_3	DGKZ
TRIR	1.16264e-135	0.299861	0.843	0.835	2.63944e-131	CD8 T_3	TRIR
FMNL1	2.51782e-135	0.400217	0.571	0.489	5.71595e-131	CD8 T_3	FMNL1
ATP1B3	5.69385e-132	0.407866	0.379	0.27	1.29262e-127	CD8 T_3	ATP1B3
SLC20A1	3.3297e-131	0.37811	0.253	0.146	7.55909e-127	CD8 T_3	SLC20A1
SRSF9	1.10918e-130	0.352365	0.629	0.574	2.51805e-126	CD8 T_3	SRSF9
TMBIM6	4.8328e-130	0.313362	0.797	0.784	1.09714e-125	CD8 T_3	TMBIM6
PXN	9.2163e-130	0.385845	0.293	0.183	2.09229e-125	CD8 T_3	PXN
IL2RB1	3.36908e-129	0.338467	0.287	0.172	7.6485e-125	CD8 T_3	IL2RB
NFATC2	5.06829e-128	0.41092	0.296	0.187	1.1506e-123	CD8 T_3	NFATC2
ZAP70	6.14089e-128	0.419473	0.434	0.332	1.39411e-123	CD8 T_3	ZAP70
MAPK1	2.72328e-126	0.388609	0.348	0.239	6.18238e-122	CD8 T_3	MAPK1
DIP2A	7.29278e-126	0.429543	0.321	0.212	1.65561e-121	CD8 T_3	DIP2A
NFATC3	1.87152e-125	0.40102	0.407	0.3	4.24872e-121	CD8 T_3	NFATC3
BTN3A1	2.65806e-125	0.404755	0.368	0.259	6.03433e-121	CD8 T_3	BTN3A1
HSPA5	4.83105e-125	0.44986	0.513	0.43	1.09674e-120	CD8 T_3	HSPA5
TES	7.43862e-123	0.41691	0.468	0.375	1.68872e-118	CD8 T_3	TES
SRPK2	1.29305e-122	0.395032	0.423	0.322	2.93548e-118	CD8 T_3	SRPK2
DNAJC8	4.90834e-121	0.373069	0.617	0.556	1.11429e-116	CD8 T_3	DNAJC8
COX8A	2.47822e-120	0.337412	0.708	0.687	5.62606e-116	CD8 T_3	COX8A
SKAP11	3.3636e-120	0.357241	0.639	0.58	7.63606e-116	CD8 T_3	SKAP1
RAPGEF1	3.11791e-119	0.381684	0.277	0.173	7.07828e-115	CD8 T_3	RAPGEF1
UCP21	2.09743e-118	0.336548	0.702	0.652	4.76158e-114	CD8 T_3	UCP2
ROCK1	2.78412e-118	0.39094	0.571	0.495	6.32051e-114	CD8 T_3	ROCK1
TAOK3	3.05652e-118	0.405403	0.513	0.429	6.93891e-114	CD8 T_3	TAOK3
SERPINB6	5.17349e-118	0.400304	0.281	0.179	1.17449e-113	CD8 T_3	SERPINB6
ARHGAP251	5.65908e-118	0.381471	0.42	0.313	1.28473e-113	CD8 T_3	ARHGAP25
TMEM160	5.93812e-118	0.359629	0.504	0.419	1.34807e-113	CD8 T_3	TMEM160
RNF166	6.92223e-117	0.383798	0.406	0.306	1.57148e-112	CD8 T_3	RNF166
MYH9	5.68271e-116	0.358258	0.709	0.675	1.29009e-111	CD8 T_3	MYH9
XBP1	2.34253e-115	0.395317	0.526	0.442	5.31802e-111	CD8 T_3	XBP1
IER2	5.23821e-115	0.29456	0.718	0.659	1.18918e-110	CD8 T_3	IER2
TAP1	1.35107e-114	0.38532	0.478	0.387	3.0672e-110	CD8 T_3	TAP1
APLP2	3.78169e-113	0.367636	0.263	0.162	8.58519e-109	CD8 T_3	APLP2
CTDSP1	5.42675e-113	0.378145	0.38	0.28	1.23198e-108	CD8 T_3	CTDSP1
IDI1	3.67004e-112	0.397807	0.355	0.255	8.33173e-108	CD8 T_3	IDI1
ZBTB7A	1.91217e-111	0.389322	0.458	0.367	4.34101e-107	CD8 T_3	ZBTB7A
TNFRSF1A	8.27858e-111	0.340091	0.251	0.152	1.8794e-106	CD8 T_3	TNFRSF1A
CFLAR	2.20191e-110	0.353062	0.622	0.558	4.99878e-106	CD8 T_3	CFLAR
PSME2	3.28536e-110	0.336501	0.692	0.652	7.45843e-106	CD8 T_3	PSME2
SELENOS	6.15807e-110	0.377801	0.389	0.289	1.398e-105	CD8 T_3	SELENOS
REEP5	7.77011e-110	0.366569	0.475	0.388	1.76397e-105	CD8 T_3	REEP5
PTPRA	9.23447e-110	0.402052	0.453	0.368	2.09641e-105	CD8 T_3	PTPRA
PRDM11	3.26415e-109	0.350232	0.338	0.228	7.41028e-105	CD8 T_3	PRDM1
CASP1	5.10141e-109	0.373151	0.409	0.316	1.15812e-104	CD8 T_3	CASP1
CCDC12	8.41932e-109	0.358609	0.482	0.403	1.91135e-104	CD8 T_3	CCDC12
NDUFB10	1.72064e-107	0.311808	0.64	0.595	3.90621e-103	CD8 T_3	NDUFB10
UBE2L3	7.59131e-107	0.343556	0.573	0.519	1.72338e-102	CD8 T_3	UBE2L3
HNRNPA3	1.19468e-106	0.321209	0.717	0.686	2.71217e-102	CD8 T_3	HNRNPA3
CCDC85B	1.4443e-106	0.327373	0.65	0.611	3.27884e-102	CD8 T_3	CCDC85B
SNRPB	2.62815e-106	0.319217	0.633	0.591	5.96644e-102	CD8 T_3	SNRPB
RNF19A	2.67005e-106	0.362243	0.381	0.281	6.06154e-102	CD8 T_3	RNF19A
TBC1D10C	1.55593e-104	0.313845	0.696	0.668	3.53228e-100	CD8 T_3	TBC1D10C
KIAA1551	3.3124e-104	0.327786	0.703	0.656	7.51981e-100	CD8 T_3	KIAA1551
NDUFB2	3.7371e-104	0.334022	0.713	0.7	8.48398e-100	CD8 T_3	NDUFB2
MFSD10	4.19768e-103	0.368204	0.371	0.276	9.52958e-99	CD8 T_3	MFSD10
SH3KBP1	4.93024e-103	0.351992	0.56	0.492	1.11926e-98	CD8 T_3	SH3KBP1
SF3B2	2.27033e-102	0.336494	0.573	0.51	5.1541e-98	CD8 T_3	SF3B2
ARF6	3.48166e-102	0.351555	0.564	0.51	7.90406e-98	CD8 T_3	ARF6
WDR1	3.08191e-101	0.376674	0.455	0.373	6.99655e-97	CD8 T_3	WDR1
TXN	5.39221e-101	0.309273	0.567	0.495	1.22414e-96	CD8 T_3	TXN
BSG	6.00758e-101	0.354342	0.439	0.356	1.36384e-96	CD8 T_3	BSG
PARK7	8.00559e-101	0.288991	0.727	0.71	1.81743e-96	CD8 T_3	PARK7
VAMP2	1.3217e-100	0.308752	0.728	0.714	3.00052e-96	CD8 T_3	VAMP2
ZNF276	2.9542e-100	0.382461	0.38	0.29	6.70664e-96	CD8 T_3	ZNF276
PGAM1	5.91515e-100	0.358039	0.484	0.41	1.34286e-95	CD8 T_3	PGAM1
SUPT4H1	1.92057e-99	0.370164	0.406	0.32	4.36008e-95	CD8 T_3	SUPT4H1
PSMB3	1.22938e-98	0.328081	0.552	0.495	2.79094e-94	CD8 T_3	PSMB3
ATP6V0E1	5.34529e-98	0.255244	0.799	0.803	1.21349e-93	CD8 T_3	ATP6V0E1
TRAPPC10	1.71504e-97	0.355094	0.368	0.277	3.89348e-93	CD8 T_3	TRAPPC10
NEAT11	1.83632e-97	0.280462	0.799	0.767	4.1688e-93	CD8 T_3	NEAT1
BRK1	2.01723e-97	0.312236	0.652	0.625	4.57951e-93	CD8 T_3	BRK1
KLF13	4.55364e-97	0.338494	0.626	0.581	1.03377e-92	CD8 T_3	KLF13
CYFIP2	2.68915e-95	0.369949	0.474	0.404	6.10492e-91	CD8 T_3	CYFIP2
FYN1	9.77918e-95	0.302379	0.651	0.599	2.22007e-90	CD8 T_3	FYN
PDIA6	4.46705e-94	0.376933	0.465	0.393	1.01411e-89	CD8 T_3	PDIA6
ACAA2	7.99432e-94	0.331024	0.267	0.176	1.81487e-89	CD8 T_3	ACAA2
HCLS1	1.315e-93	0.336526	0.613	0.575	2.98532e-89	CD8 T_3	HCLS1
PKN1	2.24754e-93	0.3609	0.408	0.329	5.10236e-89	CD8 T_3	PKN1
ARRB2	2.95766e-93	0.357291	0.407	0.323	6.71447e-89	CD8 T_3	ARRB2
CSK	6.11957e-91	0.321033	0.537	0.473	1.38926e-86	CD8 T_3	CSK
SLAMF61	1.23974e-90	0.323547	0.261	0.17	2.81445e-86	CD8 T_3	SLAMF6
CYB561D2	1.26981e-90	0.342759	0.304	0.216	2.88273e-86	CD8 T_3	CYB561D2
SRRM21	1.48929e-90	0.267643	0.775	0.758	3.38098e-86	CD8 T_3	SRRM2
CD47	3.22991e-90	0.30959	0.617	0.58	7.33253e-86	CD8 T_3	CD47
CAPZA1	2.23386e-88	0.319387	0.522	0.456	5.07131e-84	CD8 T_3	CAPZA1
BST21	2.58253e-88	0.32614	0.526	0.466	5.86285e-84	CD8 T_3	BST2
ARHGEF3	5.22805e-88	0.341639	0.343	0.255	1.18687e-83	CD8 T_3	ARHGEF3
XRCC5	9.99078e-88	0.284268	0.706	0.692	2.26811e-83	CD8 T_3	XRCC5
GOLGA4	2.31151e-87	0.390435	0.48	0.406	5.24759e-83	CD8 T_3	GOLGA4
IFI27L2	1.81032e-86	0.355249	0.402	0.324	4.10978e-82	CD8 T_3	IFI27L2
MYO9B	4.22823e-86	0.337451	0.292	0.208	9.59892e-82	CD8 T_3	MYO9B
DEK	7.83708e-85	0.277614	0.715	0.683	1.77917e-80	CD8 T_3	DEK
SEC11A	1.63316e-84	0.300924	0.561	0.513	3.70761e-80	CD8 T_3	SEC11A
PRR13	6.91407e-83	0.303432	0.627	0.595	1.56963e-78	CD8 T_3	PRR13
CYTH1	1.62466e-82	0.339139	0.515	0.459	3.6883e-78	CD8 T_3	CYTH1
SET1	3.28564e-82	0.25162	0.808	0.817	7.45905e-78	CD8 T_3	SET
VAMP8	8.94993e-82	0.270134	0.706	0.699	2.03181e-77	CD8 T_3	VAMP8
DDX46	7.23045e-81	0.323498	0.608	0.572	1.64146e-76	CD8 T_3	DDX46
RAC1	2.19378e-80	0.302075	0.598	0.554	4.98033e-76	CD8 T_3	RAC1
IL10RA1	3.4313e-80	0.314959	0.505	0.43	7.78974e-76	CD8 T_3	IL10RA
PLEKHA1	1.37696e-79	0.346945	0.353	0.273	3.12597e-75	CD8 T_3	PLEKHA1
FUS	6.34434e-79	0.282402	0.756	0.758	1.44029e-74	CD8 T_3	FUS
RNPEPL1	7.05717e-78	0.328184	0.462	0.4	1.60212e-73	CD8 T_3	RNPEPL1
GRAP2	4.53722e-77	0.349921	0.356	0.281	1.03004e-72	CD8 T_3	GRAP2
SELPLG1	5.52096e-77	0.311093	0.471	0.408	1.25337e-72	CD8 T_3	SELPLG
INPP5D	7.57694e-77	0.316565	0.306	0.223	1.72012e-72	CD8 T_3	INPP5D
RAB8A	1.08082e-76	0.318883	0.418	0.349	2.45367e-72	CD8 T_3	RAB8A
OPTN1	1.25932e-76	0.293817	0.55	0.484	2.85892e-72	CD8 T_3	OPTN
THRAP3	2.77364e-76	0.298088	0.62	0.594	6.29671e-72	CD8 T_3	THRAP3
PRKCH1	4.68525e-76	0.325824	0.446	0.378	1.06364e-71	CD8 T_3	PRKCH
GPR65	6.42912e-76	0.326197	0.329	0.246	1.45954e-71	CD8 T_3	GPR65
TBCB	1.02052e-75	0.320828	0.46	0.401	2.31678e-71	CD8 T_3	TBCB
TMCO1	2.16297e-75	0.316804	0.495	0.441	4.91038e-71	CD8 T_3	TMCO1
LBR	2.58915e-75	0.323606	0.416	0.347	5.8779e-71	CD8 T_3	LBR
STK38	2.3062e-74	0.333156	0.425	0.356	5.23553e-70	CD8 T_3	STK38
CARD161	2.07851e-73	0.316202	0.504	0.45	4.71864e-69	CD8 T_3	CARD16
SH3GLB1	3.17292e-73	0.317892	0.401	0.33	7.20316e-69	CD8 T_3	SH3GLB1
BPTF	3.2748e-73	0.323026	0.584	0.543	7.43444e-69	CD8 T_3	BPTF
ATP5MC3	5.09876e-72	0.2554	0.666	0.652	1.15752e-67	CD8 T_3	ATP5MC3
ADD1	1.18586e-71	0.323077	0.38	0.31	2.69215e-67	CD8 T_3	ADD1
ANKRD11	2.41516e-71	0.336578	0.564	0.515	5.48289e-67	CD8 T_3	ANKRD11
VPS4B	6.20756e-71	0.310638	0.453	0.394	1.40924e-66	CD8 T_3	VPS4B
MAP4	5.76166e-70	0.314884	0.308	0.231	1.30801e-65	CD8 T_3	MAP4
STAT4	7.3278e-70	0.305024	0.309	0.233	1.66356e-65	CD8 T_3	STAT4
GNG5	7.80278e-70	0.273683	0.616	0.593	1.77139e-65	CD8 T_3	GNG5
CELF2	8.65582e-70	0.294198	0.633	0.611	1.96505e-65	CD8 T_3	CELF2
LASP1	1.49168e-69	0.29223	0.271	0.195	3.38641e-65	CD8 T_3	LASP1
KDM5A	2.78763e-69	0.329371	0.461	0.402	6.32849e-65	CD8 T_3	KDM5A
TMX4	6.16686e-69	0.310333	0.341	0.265	1.4e-64	CD8 T_3	TMX4
WDR83OS	1.58518e-68	0.288927	0.56	0.53	3.59867e-64	CD8 T_3	WDR83OS
SH3BP5	2.45651e-68	0.278113	0.497	0.433	5.57677e-64	CD8 T_3	SH3BP5
RALGDS	2.72201e-68	0.290327	0.253	0.178	6.17951e-64	CD8 T_3	RALGDS
TADA3	1.59427e-67	0.308619	0.348	0.278	3.61932e-63	CD8 T_3	TADA3
SDF2L1	2.08073e-67	0.340782	0.352	0.285	4.72367e-63	CD8 T_3	SDF2L1
EMB	2.80229e-67	0.298613	0.548	0.505	6.36176e-63	CD8 T_3	EMB
BAX	4.1264e-67	0.287196	0.493	0.436	9.36775e-63	CD8 T_3	BAX
MANF	5.33522e-67	0.322182	0.336	0.266	1.2112e-62	CD8 T_3	MANF
TAX1BP1	5.98604e-67	0.299174	0.542	0.496	1.35895e-62	CD8 T_3	TAX1BP1
MAP1LC3B	6.29187e-67	0.288746	0.503	0.456	1.42838e-62	CD8 T_3	MAP1LC3B
ARHGDIA	6.84644e-67	0.281324	0.538	0.498	1.55428e-62	CD8 T_3	ARHGDIA
SNX5	2.83474e-66	0.29662	0.278	0.204	6.43543e-62	CD8 T_3	SNX5
MGST3	1.07066e-65	0.291191	0.497	0.453	2.43062e-61	CD8 T_3	MGST3
PSMD8	4.01536e-65	0.267371	0.57	0.545	9.11566e-61	CD8 T_3	PSMD8
SELENOT	9.31383e-65	0.294936	0.454	0.406	2.11443e-60	CD8 T_3	SELENOT
INPP4A	2.13652e-64	0.309455	0.294	0.224	4.85032e-60	CD8 T_3	INPP4A
ADRM1	3.91896e-64	0.304143	0.373	0.312	8.89682e-60	CD8 T_3	ADRM1
SERPINB9	4.1813e-64	0.308963	0.28	0.208	9.49238e-60	CD8 T_3	SERPINB9
TUT7	6.80798e-64	0.287697	0.266	0.192	1.54555e-59	CD8 T_3	TUT7
FERMT3	7.68606e-64	0.304218	0.431	0.376	1.74489e-59	CD8 T_3	FERMT3
MOB1A	1.06476e-63	0.302397	0.479	0.436	2.41722e-59	CD8 T_3	MOB1A
FDPS	1.52135e-63	0.301461	0.342	0.278	3.45376e-59	CD8 T_3	FDPS
AP2S1	8.45359e-63	0.262597	0.471	0.424	1.91913e-58	CD8 T_3	AP2S1
VPS26A	4.83364e-61	0.287094	0.252	0.183	1.09733e-56	CD8 T_3	VPS26A
IDS	8.8664e-61	0.296227	0.475	0.429	2.01285e-56	CD8 T_3	IDS
SCAF11	9.13494e-61	0.275232	0.631	0.615	2.07381e-56	CD8 T_3	SCAF11
RER1	6.23579e-60	0.296299	0.424	0.374	1.41565e-55	CD8 T_3	RER1
PSMB2	8.66529e-60	0.287292	0.389	0.331	1.9672e-55	CD8 T_3	PSMB2
DERL1	1.38933e-59	0.289974	0.287	0.222	3.15406e-55	CD8 T_3	DERL1
APOL6	1.8434e-59	0.29823	0.411	0.352	4.18488e-55	CD8 T_3	APOL6
TAPBP1	2.26407e-59	0.250161	0.609	0.591	5.13988e-55	CD8 T_3	TAPBP
NUCKS1	5.16076e-59	0.269073	0.663	0.65	1.17159e-54	CD8 T_3	NUCKS1
DRAP1	8.67207e-59	0.250675	0.631	0.618	1.96873e-54	CD8 T_3	DRAP1
CD2BP2	1.93537e-58	0.289494	0.299	0.234	4.39369e-54	CD8 T_3	CD2BP2
HMGN3	2.21209e-57	0.301494	0.426	0.376	5.02189e-53	CD8 T_3	HMGN3
NCOR1	2.27227e-57	0.290369	0.532	0.499	5.15851e-53	CD8 T_3	NCOR1
PSMB6	6.8553e-57	0.25898	0.463	0.424	1.55629e-52	CD8 T_3	PSMB6
CDC42SE1	7.76291e-57	0.281902	0.562	0.537	1.76234e-52	CD8 T_3	CDC42SE1
ATRX	8.88044e-57	0.289153	0.591	0.56	2.01604e-52	CD8 T_3	ATRX
RNF125	1.39733e-56	0.281369	0.361	0.299	3.17223e-52	CD8 T_3	RNF125
NCKAP1L	5.66496e-56	0.295052	0.355	0.293	1.28606e-51	CD8 T_3	NCKAP1L
SLC4A7	1.60883e-55	0.271573	0.281	0.213	3.65237e-51	CD8 T_3	SLC4A7
ARIH2	1.93057e-55	0.276128	0.283	0.219	4.38279e-51	CD8 T_3	ARIH2
KLF3	4.1739e-55	0.318937	0.459	0.415	9.47558e-51	CD8 T_3	KLF3
FAM129A1	5.00802e-55	0.259031	0.286	0.213	1.13692e-50	CD8 T_3	FAM129A
AP2B1	7.54316e-55	0.286913	0.379	0.323	1.71245e-50	CD8 T_3	AP2B1
TMOD3	1.77361e-54	0.280332	0.395	0.34	4.02644e-50	CD8 T_3	TMOD3
PAK2	2.15278e-54	0.258763	0.576	0.549	4.88725e-50	CD8 T_3	PAK2
MAP2K2	2.40399e-54	0.260608	0.527	0.5	5.45754e-50	CD8 T_3	MAP2K2
CASP4	2.96177e-54	0.273573	0.493	0.45	6.7238e-50	CD8 T_3	CASP4
ZBTB44	7.28311e-54	0.288799	0.254	0.189	1.65341e-49	CD8 T_3	ZBTB44
TMED9	9.56349e-54	0.269779	0.419	0.376	2.1711e-49	CD8 T_3	TMED9
BCL7C	1.36821e-53	0.269351	0.415	0.366	3.10611e-49	CD8 T_3	BCL7C
SELENOK	1.46758e-53	0.268034	0.462	0.426	3.33169e-49	CD8 T_3	SELENOK
MLLT6	1.62775e-52	0.291695	0.398	0.349	3.69532e-48	CD8 T_3	MLLT6
ZCCHC17	6.53199e-52	0.283297	0.269	0.207	1.48289e-47	CD8 T_3	ZCCHC17
PARP81	7.31913e-52	0.273841	0.363	0.304	1.66159e-47	CD8 T_3	PARP8
REL1	1.09985e-51	0.28258	0.329	0.264	2.49687e-47	CD8 T_3	REL
ATP6V0B	1.34955e-51	0.257735	0.423	0.377	3.06374e-47	CD8 T_3	ATP6V0B
LBH	6.28513e-51	0.263127	0.601	0.585	1.42685e-46	CD8 T_3	LBH
CANX	7.51945e-51	0.287013	0.392	0.341	1.70706e-46	CD8 T_3	CANX
PHPT1	1.44199e-50	0.281463	0.378	0.321	3.2736e-46	CD8 T_3	PHPT1
BUD31	1.89873e-50	0.269006	0.423	0.381	4.31049e-46	CD8 T_3	BUD31
SAMD9L1	3.28477e-50	0.254698	0.317	0.251	7.45707e-46	CD8 T_3	SAMD9L
UBE2Q1	3.54469e-50	0.264619	0.265	0.2	8.04715e-46	CD8 T_3	UBE2Q1
ORAI1	6.84912e-50	0.257293	0.449	0.411	1.55489e-45	CD8 T_3	ORAI1
UBE2A	9.45631e-50	0.265988	0.27	0.211	2.14677e-45	CD8 T_3	UBE2A
ATP6V0D1	5.09089e-49	0.268222	0.263	0.205	1.15573e-44	CD8 T_3	ATP6V0D1
NLRC5	1.28617e-48	0.275675	0.32	0.263	2.91985e-44	CD8 T_3	NLRC5
ITGB1BP1	1.35426e-48	0.267145	0.324	0.266	3.07443e-44	CD8 T_3	ITGB1BP1
DOCK11	1.7637e-48	0.265833	0.296	0.237	4.00396e-44	CD8 T_3	DOCK11
CD164	2.59388e-48	0.267949	0.499	0.474	5.88863e-44	CD8 T_3	CD164
SLA1	3.36468e-48	0.277505	0.404	0.355	7.63851e-44	CD8 T_3	SLA
PCSK71	3.73226e-48	0.282436	0.497	0.461	8.47297e-44	CD8 T_3	PCSK7
RALY	1.03362e-47	0.251476	0.416	0.372	2.34652e-43	CD8 T_3	RALY
OTUB1	1.18035e-47	0.272076	0.329	0.274	2.67962e-43	CD8 T_3	OTUB1
SRSF4	2.6042e-47	0.276381	0.455	0.419	5.91205e-43	CD8 T_3	SRSF4
RAB5C	2.93844e-47	0.255147	0.375	0.326	6.67085e-43	CD8 T_3	RAB5C
RNF149	6.20873e-47	0.271575	0.334	0.279	1.40951e-42	CD8 T_3	RNF149
RECQL	7.27453e-47	0.270413	0.374	0.32	1.65146e-42	CD8 T_3	RECQL
GBP12	8.76214e-47	0.291839	0.379	0.323	1.98918e-42	CD8 T_3	GBP1
RIOK3	1.109e-46	0.26042	0.304	0.245	2.51766e-42	CD8 T_3	RIOK3
ZYX	3.53813e-46	0.271678	0.297	0.24	8.03226e-42	CD8 T_3	ZYX
ARL6IP1	9.07521e-46	0.266739	0.365	0.317	2.06025e-41	CD8 T_3	ARL6IP1
RABGAP1L	9.63294e-46	0.265765	0.303	0.246	2.18687e-41	CD8 T_3	RABGAP1L
GNB2	1.16361e-45	0.260841	0.414	0.375	2.64163e-41	CD8 T_3	GNB2
PRKACB1	1.44075e-45	0.27292	0.39	0.343	3.2708e-41	CD8 T_3	PRKACB
RHOF	1.65355e-45	0.269477	0.388	0.341	3.75389e-41	CD8 T_3	RHOF
PSMA4	2.63096e-45	0.261016	0.428	0.386	5.9728e-41	CD8 T_3	PSMA4
MOB3A	2.7406e-45	0.258605	0.265	0.208	6.2217e-41	CD8 T_3	MOB3A
RAB2A	3.05764e-45	0.255557	0.445	0.412	6.94146e-41	CD8 T_3	RAB2A
TUBB	3.39427e-45	0.250749	0.452	0.418	7.70567e-41	CD8 T_3	TUBB
CD6	4.25836e-45	0.286882	0.432	0.399	9.66733e-41	CD8 T_3	CD6
SAMD91	8.90884e-45	0.267063	0.405	0.354	2.02248e-40	CD8 T_3	SAMD9
UHMK1	1.55865e-44	0.27436	0.349	0.301	3.53845e-40	CD8 T_3	UHMK1
PSAP	1.964e-44	0.259149	0.386	0.341	4.45868e-40	CD8 T_3	PSAP
SERPINB1	5.35095e-44	0.298138	0.486	0.467	1.21477e-39	CD8 T_3	SERPINB1
ZMAT2	6.25102e-44	0.256937	0.408	0.364	1.41911e-39	CD8 T_3	ZMAT2
PTBP3	1.66739e-43	0.260084	0.367	0.32	3.7853e-39	CD8 T_3	PTBP3
CCDC82	1.85072e-43	0.27375	0.313	0.261	4.20151e-39	CD8 T_3	CCDC82
PSMC4	2.07723e-43	0.261656	0.335	0.287	4.71573e-39	CD8 T_3	PSMC4
FKBP11	4.82451e-43	0.265225	0.38	0.334	1.09526e-38	CD8 T_3	FKBP11
PDLIM2	1.15361e-42	0.251688	0.388	0.343	2.61893e-38	CD8 T_3	PDLIM2
GPR1741	1.27783e-42	0.250661	0.288	0.231	2.90094e-38	CD8 T_3	GPR174
GNAI3	1.47924e-42	0.263396	0.364	0.32	3.35818e-38	CD8 T_3	GNAI3
PRPF38B	1.56037e-42	0.269504	0.557	0.544	3.54235e-38	CD8 T_3	PRPF38B
TACC1	6.57158e-41	0.252398	0.313	0.261	1.49188e-36	CD8 T_3	TACC1
LCP2	8.74345e-41	0.253329	0.403	0.364	1.98494e-36	CD8 T_3	LCP2
PTPN1	1.03807e-40	0.263236	0.332	0.283	2.35663e-36	CD8 T_3	PTPN1
SCAMP2	2.69476e-40	0.255113	0.372	0.332	6.11764e-36	CD8 T_3	SCAMP2
PAFAH1B1	3.21471e-40	0.255145	0.386	0.348	7.29803e-36	CD8 T_3	PAFAH1B1
RGS19	2.80046e-39	0.255013	0.41	0.373	6.35759e-35	CD8 T_3	RGS19
KIAA2026	6.98033e-39	0.260575	0.31	0.261	1.58467e-34	CD8 T_3	KIAA2026
AC245297.31	1.08929e-38	0.250215	0.433	0.398	2.47291e-34	CD8 T_3	AC245297.3
SUPT16H	2.65013e-38	0.274714	0.39	0.352	6.01632e-34	CD8 T_3	SUPT16H
RALBP1	3.06007e-38	0.260636	0.388	0.345	6.94697e-34	CD8 T_3	RALBP1
TTC14	4.71578e-38	0.254958	0.415	0.379	1.07058e-33	CD8 T_3	TTC14
NUB1	4.12914e-37	0.252484	0.418	0.382	9.37397e-33	CD8 T_3	NUB1
ZBTB8OS	1.68913e-35	0.254091	0.313	0.272	3.83467e-31	CD8 T_3	ZBTB8OS
DOCK2	5.09483e-32	0.252828	0.358	0.323	1.15663e-27	CD8 T_3	DOCK2
MT2A2	1.2073e-31	0.276061	0.451	0.422	2.74081e-27	CD8 T_3	MT2A
CHD4	1.90967e-28	0.267591	0.38	0.352	4.33534e-24	CD8 T_3	CHD4
PPBP1	7.65788e-20	0.405947	0.374	0.351	1.73849e-15	CD8 T_3	PPBP
PF41	2.04112e-10	0.261676	0.283	0.268	4.63375e-06	CD8 T_3	PF4
NRGN1	2.28582e-09	0.310256	0.266	0.25	5.18926e-05	CD8 T_3	NRGN
TRDC	0	3.62244	0.987	0.051	0	gdT	TRDC
TRGC1	0	2.5989	0.854	0.055	0	gdT	TRGC1
KLRC1	0	1.63666	0.426	0.02	0	gdT	KLRC1
TRGV9	8.64994e-229	0.742286	0.31	0.039	1.96371e-224	gdT	TRGV9
KLRD12	3.12041e-174	1.11591	0.912	0.346	7.08396e-170	gdT	KLRD1
CEBPD	4.27814e-144	0.936033	0.346	0.073	9.71223e-140	gdT	CEBPD
KLRG12	3.93596e-134	1.05435	0.847	0.422	8.93542e-130	gdT	KLRG1
CST72	1.64747e-122	0.93319	0.99	0.544	3.74009e-118	gdT	CST7
DUSP21	1.09099e-113	1.08479	0.524	0.189	2.47676e-109	gdT	DUSP2
CCL52	2.10113e-110	0.953191	0.997	0.644	4.76999e-106	gdT	CCL5
MATK2	1.5416e-109	0.820937	0.674	0.273	3.49975e-105	gdT	MATK
HOPX2	3.51109e-107	0.968859	0.736	0.331	7.97088e-103	gdT	HOPX
KLRB12	1.31438e-106	1.16354	0.706	0.319	2.9839e-102	gdT	KLRB1
GZMK1	1.16199e-104	1.2243	0.555	0.204	2.63795e-100	gdT	GZMK
CTSW2	7.90289e-95	0.8428	0.825	0.438	1.79411e-90	gdT	CTSW
PRF11	6.58113e-93	0.84323	0.871	0.468	1.49405e-88	gdT	PRF1
LYAR2	1.71064e-92	0.87719	0.775	0.412	3.88349e-88	gdT	LYAR
CD300A	5.2279e-91	0.630693	0.386	0.119	1.18684e-86	gdT	CD300A
GZMA2	1.54828e-83	0.719671	0.976	0.551	3.5149e-79	gdT	GZMA
GNLY1	7.02504e-83	1.49721	0.711	0.402	1.59482e-78	gdT	GNLY
NKG72	1.1601e-82	0.803086	0.998	0.617	2.63366e-78	gdT	NKG7
HCST2	1.2066e-80	0.663754	0.982	0.896	2.73923e-76	gdT	HCST
NCR3	1.1612e-79	0.610316	0.32	0.094	2.63615e-75	gdT	NCR3
CCL42	1.23837e-74	0.620267	0.736	0.354	2.81134e-70	gdT	CCL4
GZMM2	4.76851e-68	0.620307	0.913	0.677	1.08255e-63	gdT	GZMM
PTMS2	7.08372e-68	0.640573	0.481	0.192	1.60815e-63	gdT	PTMS
EFHD21	3.71892e-64	0.642324	0.841	0.508	8.4427e-60	gdT	EFHD2
CD1601	5.06232e-56	0.551678	0.31	0.107	1.14925e-51	gdT	CD160
LAG32	5.98821e-55	0.504735	0.367	0.142	1.35944e-50	gdT	LAG3
ABHD17A2	1.76782e-50	0.575048	0.859	0.678	4.01331e-46	gdT	ABHD17A
MT-CO12	6.92451e-50	0.318042	1	0.999	1.572e-45	gdT	MT-CO1
PLEK2	3.05759e-49	0.487753	0.76	0.416	6.94134e-45	gdT	PLEK
CMC11	4.48876e-48	0.64415	0.601	0.34	1.01904e-43	gdT	CMC1
CYBA2	2.21489e-47	0.457818	0.99	0.95	5.02823e-43	gdT	CYBA
GZMB1	3.24081e-45	0.720428	0.629	0.349	7.35729e-41	gdT	GZMB
CD2471	4.41552e-43	0.615724	0.799	0.641	1.00241e-38	gdT	CD247
MT-CO21	5.6639e-43	0.272584	0.998	0.999	1.28582e-38	gdT	MT-CO2
HLA-C1	1.72325e-42	0.315371	1	0.998	3.91211e-38	gdT	HLA-C
MYBL12	3.06953e-41	0.519757	0.449	0.22	6.96845e-37	gdT	MYBL1
TYROBP	1.60797e-40	1.09574	0.322	0.15	3.65042e-36	gdT	TYROBP
XCL21	9.1716e-39	0.421572	0.314	0.128	2.08214e-34	gdT	XCL2
GPR651	1.20925e-38	0.562325	0.479	0.266	2.74524e-34	gdT	GPR65
ID21	4.35643e-38	0.545785	0.661	0.421	9.88998e-34	gdT	ID2
FCGR3A1	4.72215e-38	0.64004	0.46	0.234	1.07202e-33	gdT	FCGR3A
SRGN2	3.07664e-36	0.418486	0.899	0.749	6.98458e-32	gdT	SRGN
TBX211	8.67738e-36	0.46381	0.399	0.192	1.96994e-31	gdT	TBX21
LINC018712	5.2156e-35	0.499469	0.564	0.331	1.18405e-30	gdT	LINC01871
ARL4C2	4.03175e-34	0.426873	0.941	0.866	9.15288e-30	gdT	ARL4C
SYNE12	6.9076e-34	0.521224	0.677	0.466	1.56816e-29	gdT	SYNE1
CLIC12	5.63187e-33	0.407442	0.932	0.812	1.27855e-28	gdT	CLIC1
A2M-AS1	5.78159e-33	0.396975	0.256	0.106	1.31254e-28	gdT	A2M-AS1
EOMES1	6.48972e-33	0.370603	0.326	0.147	1.4733e-28	gdT	EOMES
CD632	1.21856e-32	0.537485	0.728	0.542	2.76639e-28	gdT	CD63
S1PR51	2.07444e-32	0.395531	0.365	0.173	4.7094e-28	gdT	S1PR5
CD812	6.26809e-32	0.38498	0.852	0.677	1.42298e-27	gdT	CD81
SYTL2	1.99926e-31	0.390692	0.288	0.128	4.53872e-27	gdT	SYTL2
CD742	3.4892e-31	0.462382	0.791	0.614	7.92119e-27	gdT	CD74
ADRB21	5.79637e-31	0.421685	0.359	0.174	1.31589e-26	gdT	ADRB2
GABARAPL1	7.20034e-31	0.374171	0.278	0.124	1.63462e-26	gdT	GABARAPL1
MT-ND51	1.20859e-30	0.393418	0.966	0.947	2.74374e-26	gdT	MT-ND5
SYNE23	1.89035e-30	0.437912	0.852	0.69	4.29147e-26	gdT	SYNE2
PLA2G162	3.02988e-30	0.415735	0.349	0.172	6.87843e-26	gdT	PLA2G16
SPON21	4.46483e-30	0.475765	0.379	0.192	1.01361e-25	gdT	SPON2
ARHGAP261	5.57895e-30	0.416398	0.325	0.158	1.26653e-25	gdT	ARHGAP26
CLIC32	8.37279e-30	0.481489	0.408	0.218	1.90079e-25	gdT	CLIC3
MSN2	2.45278e-29	0.395231	0.859	0.74	5.5683e-25	gdT	MSN
STOM2	5.82254e-29	0.429686	0.45	0.254	1.32183e-24	gdT	STOM
SAMD32	2.60222e-28	0.430837	0.633	0.425	5.90756e-24	gdT	SAMD3
RHOC2	3.19911e-28	0.374732	0.341	0.171	7.26261e-24	gdT	RHOC
APOBEC3G2	7.55997e-27	0.41137	0.669	0.468	1.71626e-22	gdT	APOBEC3G
LCP12	1.09755e-26	0.390536	0.891	0.801	2.49166e-22	gdT	LCP1
C12orf752	1.11845e-26	0.367068	0.709	0.482	2.53911e-22	gdT	C12orf75
C1orf211	1.37142e-26	0.355832	0.35	0.176	3.1134e-22	gdT	C1orf21
APMAP2	3.16334e-26	0.370117	0.482	0.287	7.18141e-22	gdT	APMAP
CTSC2	7.11946e-26	0.364041	0.743	0.545	1.61626e-21	gdT	CTSC
GSTP12	1.03259e-24	0.400724	0.74	0.577	2.34419e-20	gdT	GSTP1
RORA1	1.03458e-24	0.399012	0.678	0.514	2.34871e-20	gdT	RORA
IL323	8.91704e-24	0.282188	0.994	0.985	2.02435e-19	gdT	IL32
RUNX32	1.06208e-23	0.384092	0.638	0.454	2.41112e-19	gdT	RUNX3
SLAMF72	1.91514e-23	0.301708	0.354	0.184	4.34776e-19	gdT	SLAMF7
UBB1	1.47969e-22	0.310882	0.924	0.886	3.35919e-18	gdT	UBB
ALOX5AP1	1.5522e-22	0.450626	0.559	0.394	3.5238e-18	gdT	ALOX5AP
CBLB1	3.26752e-21	0.371741	0.336	0.191	7.41793e-17	gdT	CBLB
HLA-DPB12	5.62977e-21	0.324221	0.81	0.623	1.27807e-16	gdT	HLA-DPB1
ARPC5L2	6.22644e-21	0.417159	0.651	0.495	1.41353e-16	gdT	ARPC5L
MYO1F2	6.64733e-21	0.380568	0.635	0.461	1.50908e-16	gdT	MYO1F
HSP90AA11	1.06416e-20	0.303138	0.976	0.943	2.41586e-16	gdT	HSP90AA1
TPST22	1.30865e-20	0.372118	0.429	0.27	2.9709e-16	gdT	TPST2
1972-09-01	3.05788e-20	0.325773	0.913	0.858	6.94199e-16	gdT	2026-09-07
PARP82	3.47292e-20	0.400613	0.471	0.318	7.88423e-16	gdT	PARP8
ANXA12	1.40259e-19	0.2977	0.929	0.802	3.18417e-15	gdT	ANXA1
TRG-AS12	9.10435e-19	0.337925	0.397	0.242	2.06687e-14	gdT	TRG-AS1
HLA-DPA12	1.23578e-18	0.29184	0.691	0.506	2.80548e-14	gdT	HLA-DPA1
FKBP111	2.26004e-18	0.381253	0.49	0.344	5.13074e-14	gdT	FKBP11
FGR2	3.26115e-18	0.274881	0.294	0.159	7.40347e-14	gdT	FGR
PYHIN12	4.01486e-18	0.346843	0.58	0.406	9.11453e-14	gdT	PYHIN1
RAP1B1	5.89017e-18	0.280216	0.902	0.807	1.33719e-13	gdT	RAP1B
SKAP2	5.95555e-18	0.292985	0.268	0.143	1.35203e-13	gdT	SKAP2
USP282	6.37873e-18	0.269835	0.294	0.16	1.4481e-13	gdT	USP28
LPCAT11	1.93999e-17	0.320763	0.285	0.159	4.40416e-13	gdT	LPCAT1
TGFBR31	4.99219e-17	0.293371	0.307	0.174	1.13333e-12	gdT	TGFBR3
PHACTR23	8.25993e-17	0.402373	0.37	0.238	1.87517e-12	gdT	PHACTR2
AHNAK1	1.0587e-16	0.28627	0.817	0.699	2.40346e-12	gdT	AHNAK
TGFB11	1.46353e-16	0.314987	0.738	0.617	3.3225e-12	gdT	TGFB1
ACTN41	1.58659e-16	0.317042	0.519	0.36	3.60189e-12	gdT	ACTN4
TXNIP1	1.79428e-16	0.281581	0.99	0.988	4.07337e-12	gdT	TXNIP
ZFP36L21	2.39209e-16	0.320772	0.918	0.895	5.43053e-12	gdT	ZFP36L2
PAXX2	3.05091e-16	0.299643	0.675	0.548	6.92617e-12	gdT	PAXX
FAM173A1	3.60732e-16	0.3252	0.328	0.2	8.18935e-12	gdT	FAM173A
CHST121	3.64687e-16	0.289279	0.46	0.306	8.27913e-12	gdT	CHST12
GLRX1	8.58715e-16	0.393312	0.543	0.427	1.94945e-11	gdT	GLRX
RAB9A1	2.38286e-15	0.294791	0.334	0.208	5.40956e-11	gdT	RAB9A
ITCH	2.86561e-15	0.295267	0.268	0.156	6.50551e-11	gdT	ITCH
ITGB21	4.10937e-15	0.267201	0.834	0.735	9.3291e-11	gdT	ITGB2
IFNGR1	4.89206e-15	0.298612	0.27	0.158	1.1106e-10	gdT	IFNGR1
FAM49B2	5.68019e-15	0.302201	0.656	0.53	1.28952e-10	gdT	FAM49B
RASSF11	1.03208e-14	0.307325	0.387	0.256	2.34304e-10	gdT	RASSF1
SH2D1A1	1.82992e-14	0.262158	0.434	0.296	4.15429e-10	gdT	SH2D1A
IFITM21	2.72099e-14	0.380634	0.9	0.849	6.17719e-10	gdT	IFITM2
CASP41	3.71131e-14	0.296305	0.582	0.46	8.42543e-10	gdT	CASP4
PLAC8	5.35097e-14	0.344205	0.584	0.47	1.21478e-09	gdT	PLAC8
PDCD41	7.12807e-14	0.362517	0.638	0.546	1.61821e-09	gdT	PDCD4
IL2RB2	9.78722e-14	0.266145	0.326	0.203	2.22189e-09	gdT	IL2RB
GUK12	1.37829e-13	0.264419	0.807	0.726	3.12899e-09	gdT	GUK1
ABI32	1.45285e-13	0.272243	0.359	0.229	3.29827e-09	gdT	ABI3
ITGAL2	1.69006e-13	0.261013	0.588	0.445	3.83677e-09	gdT	ITGAL
HLA-DRB52	2.17244e-13	0.294475	0.387	0.253	4.93187e-09	gdT	HLA-DRB5
PTPN61	3.60406e-13	0.363284	0.55	0.441	8.18194e-09	gdT	PTPN6
IRF12	9.21839e-13	0.265809	0.76	0.659	2.09276e-08	gdT	IRF1
IQGAP11	9.55121e-13	0.323908	0.667	0.566	2.16831e-08	gdT	IQGAP1
CDC42EP31	1.00559e-12	0.278161	0.453	0.325	2.28289e-08	gdT	CDC42EP3
CHD91	1.12056e-12	0.265389	0.331	0.214	2.5439e-08	gdT	CHD9
ATP2B41	1.68908e-12	0.311912	0.418	0.295	3.83454e-08	gdT	ATP2B4
MT-ND21	1.98847e-12	0.252529	0.992	0.99	4.51423e-08	gdT	MT-ND2
ARAP22	2.3598e-12	0.255148	0.386	0.263	5.35721e-08	gdT	ARAP2
IKZF32	2.4148e-12	0.268588	0.645	0.508	5.48207e-08	gdT	IKZF3
TAPBP2	2.72675e-12	0.268798	0.695	0.594	6.19028e-08	gdT	TAPBP
DHRS71	4.28741e-12	0.294106	0.542	0.421	9.73328e-08	gdT	DHRS7
MBP2	6.89068e-12	0.279435	0.765	0.672	1.56432e-07	gdT	MBP
MAPK11	7.39427e-12	0.285422	0.381	0.269	1.67865e-07	gdT	MAPK1
MT-ND32	8.92044e-12	0.356233	0.998	0.995	2.02512e-07	gdT	MT-ND3
BZW12	1.35419e-11	0.285549	0.629	0.531	3.07428e-07	gdT	BZW1
DUSP11	1.50186e-11	0.341914	0.531	0.412	3.40951e-07	gdT	DUSP1
CKLF1	1.6205e-11	0.281071	0.511	0.397	3.67887e-07	gdT	CKLF
IER21	1.89911e-11	0.258684	0.783	0.674	4.31135e-07	gdT	IER2
LY6E2	2.15417e-11	0.25646	0.764	0.676	4.8904e-07	gdT	LY6E
DNAJC12	3.98273e-11	0.266061	0.408	0.292	9.04159e-07	gdT	DNAJC1
RAB27A2	4.8722e-11	0.250917	0.408	0.294	1.10609e-06	gdT	RAB27A
MACF11	5.93351e-11	0.254547	0.641	0.538	1.34703e-06	gdT	MACF1
NCOA7	6.22386e-11	0.302392	0.381	0.276	1.41294e-06	gdT	NCOA7
CPNE1	7.56667e-11	0.271845	0.468	0.358	1.71778e-06	gdT	CPNE1
BIN21	7.59808e-11	0.258589	0.754	0.695	1.72492e-06	gdT	BIN2
B4GALT1	8.43618e-11	0.265559	0.273	0.177	1.91518e-06	gdT	B4GALT1
XBP11	1.39674e-10	0.275619	0.563	0.465	3.17088e-06	gdT	XBP1
INPP5D1	2.20949e-10	0.266733	0.35	0.246	5.01599e-06	gdT	INPP5D
TCF251	3.17143e-10	0.2843	0.715	0.626	7.19977e-06	gdT	TCF25
AC245297.32	6.02837e-10	0.261927	0.514	0.406	1.36856e-05	gdT	AC245297.3
CALR1	8.30065e-10	0.254642	0.732	0.647	1.88441e-05	gdT	CALR
BRD2	8.66911e-10	0.273856	0.516	0.419	1.96806e-05	gdT	BRD2
NUB11	1.13334e-09	0.279282	0.487	0.39	2.57291e-05	gdT	NUB1
PPP2R5C2	1.15622e-09	0.258933	0.781	0.721	2.62485e-05	gdT	PPP2R5C
CD72	1.39604e-09	0.30445	0.646	0.561	3.16929e-05	gdT	CD7
ATM1	2.23406e-09	0.282468	0.712	0.625	5.07177e-05	gdT	ATM
SATB12	3.48822e-09	0.255244	0.359	0.264	7.91896e-05	gdT	SATB1
AGTRAP1	3.61688e-09	0.259193	0.299	0.204	8.21105e-05	gdT	AGTRAP
SH2D2A	4.35905e-09	0.285262	0.257	0.174	9.89593e-05	gdT	SH2D2A
IDS1	6.9149e-09	0.264089	0.542	0.44	0.000156982	gdT	IDS
PRELID11	7.4292e-09	0.282161	0.707	0.628	0.000168658	gdT	PRELID1
LITAF2	7.92374e-09	0.254235	0.733	0.663	0.000179885	gdT	LITAF
CASP11	1.08029e-08	0.266931	0.437	0.341	0.000245247	gdT	CASP1
GNG21	1.15064e-08	0.251583	0.445	0.351	0.000261218	gdT	GNG2
CAST1	1.28362e-08	0.259057	0.736	0.659	0.000291407	gdT	CAST
TES1	3.06304e-08	0.25554	0.497	0.4	0.000695372	gdT	TES
DOK23	5.17124e-08	0.251054	0.574	0.482	0.00117397	gdT	DOK2
GNPTAB1	1.08969e-07	0.255073	0.339	0.252	0.0024738	gdT	GNPTAB
OFD11	1.59366e-07	0.265087	0.423	0.338	0.00361794	gdT	OFD1
PTPRA1	6.3326e-07	0.253524	0.476	0.391	0.0143763	gdT	PTPRA
TNFAIP3	1.33642e-05	0.261015	0.31	0.243	0.303394	gdT	TNFAIP3
KLRB13	0	2.83279	0.993	0.317	0	MAIT	KLRB1
CEBPD1	0	1.84705	0.688	0.069	0	MAIT	CEBPD
GZMK2	0	1.76121	0.937	0.201	0	MAIT	GZMK
SLC4A10	0	1.23593	0.46	0.004	0	MAIT	SLC4A10
LTK	0	0.663414	0.266	0.009	0	MAIT	LTK
NCR31	4.76861e-301	1.58238	0.6	0.091	1.08257e-296	MAIT	NCR3
CXCR6	1.26368e-299	1.01938	0.388	0.036	2.8688e-295	MAIT	CXCR6
ZBTB16	1.07182e-286	0.636722	0.273	0.018	2.43324e-282	MAIT	ZBTB16
ABCB1	1.63344e-147	0.630431	0.298	0.041	3.70825e-143	MAIT	ABCB1
IL7R3	2.03241e-136	1.38164	0.989	0.656	4.61397e-132	MAIT	IL7R
PLCB1	5.25754e-126	0.567988	0.287	0.044	1.19357e-121	MAIT	PLCB1
PHACTR24	5.71101e-101	1.00977	0.643	0.235	1.29651e-96	MAIT	PHACTR2
DPP4	9.31213e-94	0.717987	0.37	0.092	2.11404e-89	MAIT	DPP4
KLRG13	2.10547e-91	0.988282	0.867	0.425	4.77984e-87	MAIT	KLRG1
JAML	1.57364e-85	0.799645	0.451	0.138	3.57248e-81	MAIT	JAML
IL18R1	1.22587e-83	0.49032	0.253	0.048	2.78297e-79	MAIT	IL18R1
HPGD	1.85492e-72	0.511531	0.273	0.061	4.21103e-68	MAIT	HPGD
GPR652	6.2157e-72	0.835055	0.616	0.265	1.41109e-67	MAIT	GPR65
LYAR3	2.38836e-66	0.839432	0.786	0.414	5.42204e-62	MAIT	LYAR
ALOX5AP2	1.62097e-62	0.741373	0.743	0.392	3.67993e-58	MAIT	ALOX5AP
MYBL13	2.10824e-62	0.779968	0.544	0.22	4.78613e-58	MAIT	MYBL1
IFNGR11	6.87369e-56	0.602534	0.424	0.156	1.56047e-51	MAIT	IFNGR1
ERN1	3.02378e-54	0.621426	0.415	0.154	6.8646e-50	MAIT	ERN1
LINC018713	5.50319e-54	0.747078	0.673	0.331	1.24933e-49	MAIT	LINC01871
DUSP12	7.79111e-53	0.938309	0.702	0.41	1.76874e-48	MAIT	DUSP1
GPR171	1.52339e-51	0.686812	0.479	0.201	3.45839e-47	MAIT	GPR171
CCR6	1.58314e-51	0.482178	0.251	0.068	3.59405e-47	MAIT	CCR6
CTSH	2.90055e-51	0.444033	0.287	0.084	6.58482e-47	MAIT	CTSH
PDCD42	9.59244e-47	0.675963	0.799	0.544	2.17768e-42	MAIT	PDCD4
LST1	1.52662e-46	0.74917	0.429	0.18	3.46573e-42	MAIT	LST1
SLAMF11	2.73769e-44	0.518844	0.391	0.152	6.2151e-40	MAIT	SLAMF1
PRR51	5.70974e-44	0.633357	0.456	0.2	1.29623e-39	MAIT	PRR5
DUSP22	2.79135e-43	0.834858	0.438	0.192	6.33693e-39	MAIT	DUSP2
S100A42	5.18573e-43	0.468826	1	0.945	1.17727e-38	MAIT	S100A4
A2M-AS11	8.67426e-43	0.475365	0.312	0.106	1.96923e-38	MAIT	A2M-AS1
FKBP112	8.87101e-43	0.639797	0.623	0.343	2.0139e-38	MAIT	FKBP11
MT-CO31	1.03938e-37	0.365504	0.998	0.998	2.3596e-33	MAIT	MT-CO3
MT-ND11	3.00499e-37	0.396076	0.998	0.993	6.82192e-33	MAIT	MT-ND1
SATB13	3.31622e-37	0.587167	0.512	0.262	7.52848e-33	MAIT	SATB1
MT-ND33	1.11855e-36	0.540564	0.995	0.995	2.53934e-32	MAIT	MT-ND3
GBP52	6.93204e-36	0.602778	0.675	0.399	1.57371e-31	MAIT	GBP5
LTB4	8.14741e-36	0.674524	0.957	0.699	1.84962e-31	MAIT	LTB
MT-CO22	1.08298e-35	0.291707	1	0.999	2.45858e-31	MAIT	MT-CO2
ODF2L1	6.34492e-35	0.607182	0.596	0.347	1.44042e-30	MAIT	ODF2L
GZMA3	3.20499e-34	0.420155	0.95	0.554	7.27597e-30	MAIT	GZMA
SESN1	5.5471e-34	0.469401	0.275	0.103	1.2593e-29	MAIT	SESN1
ATF7IP2	6.26945e-34	0.504653	0.402	0.185	1.42329e-29	MAIT	ATF7IP2
S100A61	1.42972e-33	0.368487	0.995	0.978	3.24574e-29	MAIT	S100A6
RORA2	8.90746e-33	0.560051	0.756	0.514	2.02217e-28	MAIT	RORA
CKLF2	1.27328e-32	0.529175	0.637	0.395	2.89059e-28	MAIT	CKLF
GYG1	5.11868e-32	0.423471	0.305	0.121	1.16204e-27	MAIT	GYG1
CD691	1.1499e-29	0.614971	0.567	0.348	2.61051e-25	MAIT	CD69
SPOCK21	1.35101e-29	0.568895	0.777	0.585	3.06706e-25	MAIT	SPOCK2
AQP32	1.70156e-28	0.409728	0.54	0.295	3.86288e-24	MAIT	AQP3
SYTL21	2.01897e-26	0.390533	0.302	0.128	4.58347e-22	MAIT	SYTL2
FOS3	3.40764e-26	0.805695	0.555	0.342	7.73602e-22	MAIT	FOS
MT-ND41	3.87986e-26	0.316644	0.998	0.997	8.80807e-22	MAIT	MT-ND4
RPS6KA3	6.41984e-26	0.46182	0.506	0.293	1.45743e-21	MAIT	RPS6KA3
PARP83	1.5236e-25	0.508767	0.533	0.318	3.45888e-21	MAIT	PARP8
GLRX2	5.19313e-25	0.484768	0.637	0.426	1.17894e-20	MAIT	GLRX
CXCR42	9.41883e-25	0.518937	0.716	0.493	2.13826e-20	MAIT	CXCR4
ZFP36L22	9.42777e-25	0.444091	0.957	0.895	2.14029e-20	MAIT	ZFP36L2
MT-CYB	1.37459e-24	0.28776	1	0.998	3.12059e-20	MAIT	MT-CYB
HCST3	2.73523e-24	0.334659	0.986	0.897	6.20952e-20	MAIT	HCST
TNFRSF252	3.55082e-24	0.44525	0.418	0.227	8.06107e-20	MAIT	TNFRSF25
ARL14EP	1.10774e-23	0.464696	0.442	0.247	2.51479e-19	MAIT	ARL14EP
MT-ND22	1.59987e-23	0.331581	0.995	0.99	3.63202e-19	MAIT	MT-ND2
PRDM12	3.80174e-23	0.465602	0.463	0.257	8.63071e-19	MAIT	PRDM1
FOSB	4.7944e-23	0.514921	0.345	0.177	1.08842e-18	MAIT	FOSB
CCDC1071	1.27248e-22	0.418414	0.641	0.427	2.88878e-18	MAIT	CCDC107
MAF2	1.85283e-22	0.346694	0.451	0.239	4.20629e-18	MAIT	MAF
TNFSF14	2.05731e-22	0.351792	0.325	0.152	4.67049e-18	MAIT	TNFSF14
YWHAH	4.61863e-22	0.431109	0.483	0.284	1.04852e-17	MAIT	YWHAH
MT-ATP61	1.09662e-21	0.277231	0.998	0.998	2.48955e-17	MAIT	MT-ATP6
DDIT4	2.11088e-21	0.477773	0.384	0.207	4.79211e-17	MAIT	DDIT4
HOPX3	2.62744e-21	0.361137	0.582	0.336	5.9648e-17	MAIT	HOPX
TNFAIP31	4.98715e-21	0.48561	0.42	0.241	1.13218e-16	MAIT	TNFAIP3
LGALS31	4.93326e-20	0.341179	0.273	0.126	1.11995e-15	MAIT	LGALS3
EOMES2	5.88573e-20	0.344724	0.314	0.148	1.33618e-15	MAIT	EOMES
RPLP03	1.11785e-18	0.268755	1	0.979	2.53775e-14	MAIT	RPLP0
TC2N	1.58466e-18	0.393518	0.573	0.381	3.5975e-14	MAIT	TC2N
CERK	1.65556e-18	0.368577	0.336	0.178	3.75845e-14	MAIT	CERK
DYNLT3	2.63582e-18	0.332617	0.37	0.205	5.98384e-14	MAIT	DYNLT3
CD40LG2	4.13295e-18	0.347839	0.363	0.202	9.38263e-14	MAIT	CD40LG
ID22	6.74288e-18	0.400443	0.646	0.423	1.53077e-13	MAIT	ID2
RAB18	8.31188e-18	0.376253	0.402	0.236	1.88696e-13	MAIT	RAB18
SEC61B	1.75413e-17	0.397695	0.795	0.671	3.98223e-13	MAIT	SEC61B
XBP12	8.34842e-17	0.334354	0.655	0.464	1.89526e-12	MAIT	XBP1
PPP1R14B	1.67793e-16	0.419081	0.411	0.253	3.80923e-12	MAIT	PPP1R14B
TMEM71	1.88828e-16	0.334681	0.275	0.142	4.28677e-12	MAIT	TMEM71
SSR4	5.44857e-16	0.302597	0.923	0.82	1.23693e-11	MAIT	SSR4
PTGER2	1.15249e-15	0.307023	0.422	0.252	2.61637e-11	MAIT	PTGER2
B4GALT11	1.80544e-15	0.295045	0.321	0.177	4.09872e-11	MAIT	B4GALT1
LMO4	4.39813e-15	0.279236	0.312	0.166	9.98464e-11	MAIT	LMO4
BORCS5	5.45351e-15	0.33732	0.305	0.171	1.23806e-10	MAIT	BORCS5
CDC42EP32	1.41708e-14	0.289978	0.503	0.325	3.21705e-10	MAIT	CDC42EP3
RPL22L1	2.3871e-14	0.364869	0.535	0.38	5.41919e-10	MAIT	RPL22L1
FKBP2	3.83169e-14	0.403439	0.479	0.33	8.69871e-10	MAIT	FKBP2
LAG33	5.60089e-14	0.28936	0.275	0.145	1.27152e-09	MAIT	LAG3
IER5	9.17623e-14	0.25931	0.305	0.168	2.08319e-09	MAIT	IER5
MATK3	9.18083e-14	0.276937	0.456	0.279	2.08423e-09	MAIT	MATK
CASP12	5.03173e-13	0.342537	0.501	0.341	1.1423e-08	MAIT	CASP1
PIM1	5.96864e-13	0.341777	0.544	0.386	1.355e-08	MAIT	PIM1
NCOA71	7.06823e-13	0.30748	0.429	0.276	1.60463e-08	MAIT	NCOA7
PAXX3	7.55371e-13	0.275623	0.711	0.549	1.71484e-08	MAIT	PAXX
JUNB4	7.73813e-13	0.484131	0.767	0.657	1.75671e-08	MAIT	JUNB
NFKBIA2	1.25842e-12	0.490677	0.623	0.487	2.85687e-08	MAIT	NFKBIA
EML41	1.91813e-12	0.339382	0.524	0.374	4.35453e-08	MAIT	EML4
CBLB2	9.79599e-12	0.302603	0.318	0.192	2.22389e-07	MAIT	CBLB
CHD92	1.5081e-11	0.34029	0.345	0.215	3.4237e-07	MAIT	CHD9
GPRIN3	1.64518e-11	0.299191	0.357	0.226	3.7349e-07	MAIT	GPRIN3
PPIB1	2.95174e-11	0.255839	0.892	0.767	6.70104e-07	MAIT	PPIB
SPCS3	1.10616e-10	0.286122	0.569	0.423	2.5112e-06	MAIT	SPCS3
CAMTA1	1.14658e-10	0.262839	0.325	0.204	2.60297e-06	MAIT	CAMTA1
ZFP36	1.66605e-10	0.379804	0.47	0.347	3.78227e-06	MAIT	ZFP36
ARL4A	3.0967e-10	0.292619	0.291	0.182	7.03012e-06	MAIT	ARL4A
RAB11FIP1	8.01379e-10	0.2513	0.264	0.157	1.81929e-05	MAIT	RAB11FIP1
APOL3	2.33316e-09	0.286599	0.296	0.186	5.29673e-05	MAIT	APOL3
OSTC	2.49789e-09	0.284612	0.533	0.402	5.6707e-05	MAIT	OSTC
SEC61G	4.71515e-09	0.257319	0.679	0.562	0.000107043	MAIT	SEC61G
BCL7C1	7.4053e-09	0.275277	0.499	0.379	0.000168115	MAIT	BCL7C
MT-ND4L1	7.51913e-09	0.301844	0.716	0.624	0.000170699	MAIT	MT-ND4L
CD96	8.07858e-09	0.301198	0.454	0.339	0.0001834	MAIT	CD96
OSTF11	1.08506e-08	0.261751	0.625	0.499	0.000246331	MAIT	OSTF1
SRM	1.41582e-08	0.254448	0.386	0.271	0.00032142	MAIT	SRM
TERF2IP1	3.13046e-08	0.270919	0.704	0.602	0.000710678	MAIT	TERF2IP
INTS6	3.51788e-08	0.290509	0.366	0.258	0.000798629	MAIT	INTS6
SSR3	1.97376e-07	0.262657	0.465	0.358	0.00448083	MAIT	SSR3
MIF	6.6981e-07	0.265262	0.682	0.575	0.015206	MAIT	MIF
MYC2	8.32059e-07	0.259452	0.302	0.215	0.0188894	MAIT	MYC
2026-06-02	1.64109e-06	0.375474	0.501	0.398	0.037256	MAIT	JUN
S100A9	2.51773e-06	0.49978	0.65	0.588	0.0571575	MAIT	S100A9
S100A8	4.10284e-05	0.324392	0.465	0.4	0.931428	MAIT	S100A8
HBB	0.000146911	0.390346	0.569	0.496	1	MAIT	HBB
MKI67	0	2.74287	0.894	0.013	0	Proliferating	MKI67
TYMS	0	2.23581	0.81	0.004	0	Proliferating	TYMS
PCLAF	0	2.21065	0.872	0.009	0	Proliferating	PCLAF
CENPF	0	2.13781	0.682	0.017	0	Proliferating	CENPF
TOP2A	0	1.72687	0.642	0.01	0	Proliferating	TOP2A
NUSAP1	0	1.61175	0.637	0.019	0	Proliferating	NUSAP1
BIRC5	0	1.49853	0.648	0.003	0	Proliferating	BIRC5
TK1	0	1.4864	0.737	0.005	0	Proliferating	TK1
TPX2	0	1.47819	0.598	0.011	0	Proliferating	TPX2
RRM2	0	1.47153	0.587	0.004	0	Proliferating	RRM2
CLSPN	0	1.47003	0.637	0.009	0	Proliferating	CLSPN
ASPM	0	1.43452	0.492	0.007	0	Proliferating	ASPM
CENPM	0	1.23286	0.693	0.033	0	Proliferating	CENPM
CDT1	0	1.18057	0.631	0.003	0	Proliferating	CDT1
CCNB2	0	1.17713	0.503	0.002	0	Proliferating	CCNB2
CDKN3	0	1.17521	0.564	0.011	0	Proliferating	CDKN3
MCM4	0	1.15042	0.592	0.025	0	Proliferating	MCM4
DLGAP5	0	1.0721	0.358	0.001	0	Proliferating	DLGAP5
GINS2	0	1.06333	0.508	0.01	0	Proliferating	GINS2
FAM111B	0	1.01488	0.447	0.001	0	Proliferating	FAM111B
UBE2C	0	1.01255	0.397	0.001	0	Proliferating	UBE2C
CCNB1	0	1.00675	0.374	0.01	0	Proliferating	CCNB1
HMMR	0	0.949062	0.453	0.001	0	Proliferating	HMMR
HMGB3	0	0.948075	0.531	0.008	0	Proliferating	HMGB3
CEP55	0	0.939903	0.503	0.003	0	Proliferating	CEP55
CDC20	0	0.922808	0.352	0.001	0	Proliferating	CDC20
ZWINT	0	0.918088	0.553	0.01	0	Proliferating	ZWINT
CENPW	0	0.870772	0.559	0.009	0	Proliferating	CENPW
FANCI	0	0.838269	0.52	0.019	0	Proliferating	FANCI
CHEK1	0	0.826569	0.497	0.014	0	Proliferating	CHEK1
BRCA1	0	0.77487	0.419	0.016	0	Proliferating	BRCA1
ASF1B	0	0.751984	0.453	0.008	0	Proliferating	ASF1B
KNL1	0	0.724247	0.38	0.006	0	Proliferating	KNL1
NUF2	0	0.706557	0.419	0.012	0	Proliferating	NUF2
AURKB	0	0.69504	0.335	0.002	0	Proliferating	AURKB
KIFC1	0	0.688564	0.33	0.002	0	Proliferating	KIFC1
CDK1	0	0.686733	0.313	0.003	0	Proliferating	CDK1
KIF11	0	0.683266	0.363	0.012	0	Proliferating	KIF11
GTSE1	0	0.68221	0.33	0.002	0	Proliferating	GTSE1
CENPU	0	0.674254	0.413	0.009	0	Proliferating	CENPU
MYBL2	0	0.654601	0.408	0.001	0	Proliferating	MYBL2
E2F1	0	0.650964	0.391	0.005	0	Proliferating	E2F1
UHRF1	0	0.63709	0.374	0.001	0	Proliferating	UHRF1
DTL	0	0.634566	0.369	0.001	0	Proliferating	DTL
TROAP	0	0.626611	0.391	0.002	0	Proliferating	TROAP
KIF15	0	0.61789	0.346	0.001	0	Proliferating	KIF15
CCNA2	0	0.617514	0.313	0.006	0	Proliferating	CCNA2
WDR34	0	0.611316	0.419	0.008	0	Proliferating	WDR34
ESCO2	0	0.603909	0.274	0.003	0	Proliferating	ESCO2
CENPN	0	0.589981	0.436	0.009	0	Proliferating	CENPN
MCM2	0	0.554306	0.374	0.008	0	Proliferating	MCM2
RAD51AP1	0	0.535061	0.335	0.005	0	Proliferating	RAD51AP1
SPC25	0	0.52755	0.285	0.001	0	Proliferating	SPC25
MCM10	0	0.522881	0.302	0	0	Proliferating	MCM10
NCAPG	0	0.510475	0.335	0.004	0	Proliferating	NCAPG
KIF14	0	0.503491	0.263	0.001	0	Proliferating	KIF14
SHCBP1	0	0.489289	0.335	0.003	0	Proliferating	SHCBP1
CDCA8	0	0.488342	0.285	0.006	0	Proliferating	CDCA8
KIF2C	0	0.484477	0.291	0.001	0	Proliferating	KIF2C
BUB1	0	0.480012	0.285	0.003	0	Proliferating	BUB1
AURKA	0	0.471316	0.274	0.006	0	Proliferating	AURKA
PAQR4	0	0.469215	0.313	0.008	0	Proliferating	PAQR4
MND1	0	0.466852	0.324	0.002	0	Proliferating	MND1
RBBP8	0	0.465344	0.352	0.011	0	Proliferating	RBBP8
CDC45	0	0.461766	0.296	0.001	0	Proliferating	CDC45
CTNNAL1	0	0.431626	0.302	0.007	0	Proliferating	CTNNAL1
KIF4A	0	0.42153	0.251	0.001	0	Proliferating	KIF4A
SGO1	0	0.412684	0.279	0.003	0	Proliferating	SGO1
SPC24	0	0.368656	0.268	0.002	0	Proliferating	SPC24
MELK	0	0.363487	0.263	0.002	0	Proliferating	MELK
CDCA5	0	0.344655	0.251	0.001	0	Proliferating	CDCA5
FOXM1	0	0.343998	0.257	0.004	0	Proliferating	FOXM1
RMI2	0	0.340286	0.274	0.005	0	Proliferating	RMI2
CENPE	4.2766e-305	0.941362	0.408	0.017	9.70873e-301	Proliferating	CENPE
NCAPG2	3.20789e-303	0.555577	0.391	0.016	7.28256e-299	Proliferating	NCAPG2
NCAPH	1.41726e-298	0.398551	0.263	0.007	3.21747e-294	Proliferating	NCAPH
GMNN	4.62213e-287	0.910741	0.553	0.034	1.04931e-282	Proliferating	GMNN
LMNB1	1.07564e-283	1.19991	0.715	0.059	2.44193e-279	Proliferating	LMNB1
DHFR	5.4185e-277	1.04427	0.615	0.044	1.23011e-272	Proliferating	DHFR
STMN1	1.13095e-266	3.48972	0.994	0.161	2.56749e-262	Proliferating	STMN1
HIST1H1B	6.23953e-263	1.4826	0.419	0.022	1.4165e-258	Proliferating	HIST1H1B
CENPH	1.68537e-262	0.827758	0.615	0.045	3.82613e-258	Proliferating	CENPH
TIMELESS	6.10729e-262	0.405166	0.313	0.012	1.38648e-257	Proliferating	TIMELESS
CDCA7	2.17912e-249	0.886128	0.52	0.035	4.94703e-245	Proliferating	CDCA7
PTTG1	5.34336e-242	2.07212	0.838	0.101	1.21305e-237	Proliferating	PTTG1
E2F2	3.36414e-241	0.444514	0.296	0.011	7.63727e-237	Proliferating	E2F2
ORC6	2.27728e-238	0.561302	0.335	0.015	5.16987e-234	Proliferating	ORC6
PRR11	2.37876e-234	0.415696	0.291	0.011	5.40025e-230	Proliferating	PRR11
CHAF1A	7.01012e-231	0.674064	0.464	0.029	1.59144e-226	Proliferating	CHAF1A
UBE2T	6.36132e-230	0.682232	0.447	0.027	1.44415e-225	Proliferating	UBE2T
BRCA2	2.40227e-227	0.606719	0.352	0.017	5.45364e-223	Proliferating	BRCA2
ATAD5	1.51339e-224	0.813135	0.564	0.044	3.4357e-220	Proliferating	ATAD5
MCM7	1.29519e-218	1.31162	0.715	0.077	2.94034e-214	Proliferating	MCM7
TCF19	8.28495e-216	0.467397	0.318	0.015	1.88085e-211	Proliferating	TCF19
SMC2	3.45271e-211	1.28732	0.76	0.089	7.83833e-207	Proliferating	SMC2
IFI27L1	8.62512e-211	0.559766	0.486	0.035	1.95807e-206	Proliferating	IFI27L1
FEN1	4.02895e-206	0.925308	0.497	0.038	9.14651e-202	Proliferating	FEN1
EZH2	5.21243e-206	1.02902	0.659	0.066	1.18333e-201	Proliferating	EZH2
CCDC34	6.32757e-202	0.722814	0.492	0.037	1.43649e-197	Proliferating	CCDC34
MAD2L1	1.79026e-201	0.97212	0.659	0.068	4.06426e-197	Proliferating	MAD2L1
HELLS	7.33579e-180	1.37283	0.693	0.087	1.66537e-175	Proliferating	HELLS
FABP5	1.57413e-177	1.38983	0.788	0.112	3.57359e-173	Proliferating	FABP5
MYL6B	6.38163e-173	0.522718	0.48	0.041	1.44876e-168	Proliferating	MYL6B
MCM5	3.15082e-171	1.14865	0.615	0.07	7.15299e-167	Proliferating	MCM5
WDHD1	8.13976e-170	0.332361	0.274	0.014	1.84789e-165	Proliferating	WDHD1
CDCA7L	3.70074e-169	0.529522	0.391	0.028	8.40141e-165	Proliferating	CDCA7L
MCM6	6.22816e-169	0.890669	0.508	0.048	1.41392e-164	Proliferating	MCM6
DONSON	1.13085e-168	0.281731	0.251	0.012	2.56726e-164	Proliferating	DONSON
RRM1	3.16628e-168	1.05991	0.715	0.094	7.18809e-164	Proliferating	RRM1
PHF19	3.89451e-163	1.11216	0.832	0.129	8.84132e-159	Proliferating	PHF19
PXMP2	6.05813e-157	0.507041	0.453	0.039	1.37532e-152	Proliferating	PXMP2
PCNA	1.04687e-152	1.75735	0.76	0.129	2.37661e-148	Proliferating	PCNA
LIG1	1.28352e-148	0.802427	0.547	0.061	2.91385e-144	Proliferating	LIG1
CKS2	2.23429e-148	1.11351	0.598	0.074	5.07229e-144	Proliferating	CKS2
RPL39L	8.55724e-144	0.528074	0.497	0.05	1.94266e-139	Proliferating	RPL39L
RFC4	3.49443e-139	0.744097	0.57	0.069	7.93305e-135	Proliferating	RFC4
[truncated: 1,482 more rows]

## Sheet: S4_DEGs of CD8 T2 vs CD8 T3
Table S4: Characteristic markers of CD8 T_2 vs CD8 T_3
Analyzed with FindMarkers function of Seurat v4, only.pos = TRUE, min.pct = 0.25, logfc.threshold = 0.25
	p_val	avg_log2FC	pct.1	pct.2	p_val_adj	cluster	gene
GZMK	0	2.94345	0.738	0.11	0	CD8 T_2	GZMK
LTB	0	1.50868	0.594	0.288	0	CD8 T_2	LTB
CMC1	0	1.27419	0.736	0.398	0	CD8 T_2	CMC1
CD27	0	1.07502	0.413	0.098	0	CD8 T_2	CD27
TCF7	0	0.997373	0.458	0.127	0	CD8 T_2	TCF7
RPS29	0	0.423071	0.999	0.997	0	CD8 T_2	RPS29
RPL13	1.68525e-292	0.346135	1	0.999	3.82585e-288	CD8 T_2	RPL13
GPR183	3.2571e-275	0.955055	0.339	0.092	7.39426e-271	CD8 T_2	GPR183
DUSP2	5.70112e-237	0.878483	0.431	0.171	1.29427e-232	CD8 T_2	DUSP2
CXCR4	3.21099e-226	0.812323	0.516	0.248	7.28959e-222	CD8 T_2	CXCR4
RPS15A	1.27495e-206	0.279601	0.999	0.998	2.89439e-202	CD8 T_2	RPS15A
RPS8	1.394e-196	0.311311	0.999	0.998	3.16466e-192	CD8 T_2	RPS8
EEF1A1	1.94404e-182	0.251063	1	0.999	4.41336e-178	CD8 T_2	EEF1A1
RPS12	7.0611e-169	0.30866	1	0.998	1.60301e-164	CD8 T_2	RPS12
TRAT1	9.60012e-164	0.556572	0.331	0.13	2.17942e-159	CD8 T_2	TRAT1
RPS28	6.5287e-161	0.351786	0.999	0.996	1.48215e-156	CD8 T_2	RPS28
RPL37	2.35171e-147	0.293229	1	0.996	5.33886e-143	CD8 T_2	RPL37
BTG1	7.57734e-147	0.493819	0.955	0.913	1.72021e-142	CD8 T_2	BTG1
RPL39	3.66951e-146	0.334333	0.999	0.998	8.33053e-142	CD8 T_2	RPL39
PDCD4	9.10598e-144	0.551637	0.659	0.441	2.06724e-139	CD8 T_2	PDCD4
RPLP2	1.89791e-143	0.269055	0.999	0.996	4.30864e-139	CD8 T_2	RPLP2
RPL8	2.78952e-139	0.285463	0.998	0.995	6.33278e-135	CD8 T_2	RPL8
MT-ND1	2.31935e-132	0.345555	0.995	0.989	5.26539e-128	CD8 T_2	MT-ND1
RPS13	3.78464e-130	0.286462	0.997	0.993	8.59189e-126	CD8 T_2	RPS13
RPL41	1.15214e-128	0.269202	1	0.999	2.61559e-124	CD8 T_2	RPL41
RPLP1	3.19323e-126	0.286951	1	0.999	7.24927e-122	CD8 T_2	RPLP1
SH2D1A	7.42901e-125	0.563667	0.525	0.329	1.68653e-120	CD8 T_2	SH2D1A
RPL9	3.3981e-124	0.274246	0.997	0.995	7.71437e-120	CD8 T_2	RPL9
RPL36	5.09426e-124	0.337634	0.996	0.994	1.1565e-119	CD8 T_2	RPL36
RPL34	1.99953e-123	0.267491	0.999	0.998	4.53934e-119	CD8 T_2	RPL34
DUSP1	6.99192e-123	0.586033	0.466	0.271	1.58731e-118	CD8 T_2	DUSP1
MCUB	1.79917e-122	0.480608	0.385	0.195	4.08447e-118	CD8 T_2	MCUB
PHACTR2	5.80802e-120	0.531422	0.307	0.139	1.31854e-115	CD8 T_2	PHACTR2
STK17A	4.08669e-111	0.480995	0.779	0.627	9.27761e-107	CD8 T_2	STK17A
RPS18	4.79764e-103	0.259731	0.999	0.999	1.08916e-98	CD8 T_2	RPS18
RPS5	1.63419e-102	0.274712	0.993	0.987	3.70994e-98	CD8 T_2	RPS5
CD160	4.79136e-99	0.593328	0.31	0.156	1.08774e-94	CD8 T_2	CD160
IL7R	4.20052e-96	1.04852	0.471	0.322	9.53603e-92	CD8 T_2	IL7R
TIGIT	3.22568e-94	0.49925	0.487	0.31	7.32293e-90	CD8 T_2	TIGIT
MT-ND3	3.66506e-92	0.36482	0.996	0.994	8.32042e-88	CD8 T_2	MT-ND3
EOMES	1.39601e-91	0.467837	0.393	0.226	3.16923e-87	CD8 T_2	EOMES
JUNB	1.82428e-91	0.723105	0.666	0.528	4.14148e-87	CD8 T_2	JUNB
CD74	8.81142e-91	0.506413	0.831	0.728	2.00037e-86	CD8 T_2	CD74
JUN	1.18967e-88	0.745756	0.416	0.264	2.70079e-84	CD8 T_2	JUN
PABPC1	2.61781e-86	0.356089	0.866	0.769	5.94295e-82	CD8 T_2	PABPC1
HINT1	8.47839e-86	0.350609	0.885	0.822	1.92477e-81	CD8 T_2	HINT1
LIMD2	1.08213e-74	0.360086	0.831	0.723	2.45665e-70	CD8 T_2	LIMD2
FOS	4.90376e-73	0.577997	0.319	0.186	1.11325e-68	CD8 T_2	FOS
FCMR	8.62279e-72	0.412604	0.359	0.215	1.95755e-67	CD8 T_2	FCMR
ISG20	2.54579e-68	0.390489	0.675	0.54	5.77945e-64	CD8 T_2	ISG20
NUCB2	5.54632e-68	0.456928	0.406	0.263	1.25913e-63	CD8 T_2	NUCB2
RPS21	7.3942e-66	0.300039	0.99	0.98	1.67863e-61	CD8 T_2	RPS21
EEF1B2	1.59286e-64	0.266769	0.974	0.961	3.6161e-60	CD8 T_2	EEF1B2
RPS10	1.853e-60	0.348948	0.955	0.939	4.20668e-56	CD8 T_2	RPS10
CLDND1	4.76e-60	0.432298	0.277	0.159	1.08062e-55	CD8 T_2	CLDND1
LDHB	1.11391e-58	0.403165	0.723	0.631	2.52881e-54	CD8 T_2	LDHB
ZFP36L2	1.16887e-58	0.300483	0.92	0.872	2.65357e-54	CD8 T_2	ZFP36L2
SRSF5	3.51567e-58	0.252063	0.919	0.85	7.98126e-54	CD8 T_2	SRSF5
CRTAM	8.95508e-58	0.35005	0.274	0.157	2.03298e-53	CD8 T_2	CRTAM
LYAR	1.72332e-57	0.365986	0.693	0.583	3.91228e-53	CD8 T_2	LYAR
CD69	9.81761e-57	0.369335	0.412	0.277	2.22879e-52	CD8 T_2	CD69
SARAF	1.06503e-56	0.314864	0.805	0.725	2.41783e-52	CD8 T_2	SARAF
ETS1	4.92341e-56	0.328037	0.765	0.657	1.11771e-51	CD8 T_2	ETS1
LYST	1.05705e-55	0.365576	0.344	0.218	2.39972e-51	CD8 T_2	LYST
LEPROTL1	1.1051e-55	0.317494	0.496	0.355	2.50879e-51	CD8 T_2	LEPROTL1
NCK2	9.88603e-55	0.285176	0.317	0.191	2.24433e-50	CD8 T_2	NCK2
CD7	1.46362e-53	0.368881	0.573	0.437	3.32271e-49	CD8 T_2	CD7
DENND2D	6.12237e-50	0.329301	0.535	0.399	1.3899e-45	CD8 T_2	DENND2D
COTL1	1.74216e-49	0.416131	0.587	0.48	3.95506e-45	CD8 T_2	COTL1
KLRB1	2.07069e-49	0.549985	0.433	0.317	4.70088e-45	CD8 T_2	KLRB1
BTG2	6.78354e-49	0.320255	0.309	0.196	1.54e-44	CD8 T_2	BTG2
INPP4B	8.28982e-47	0.302226	0.287	0.179	1.88195e-42	CD8 T_2	INPP4B
CNN2	3.21616e-45	0.329647	0.543	0.421	7.30133e-41	CD8 T_2	CNN2
2026-09-06	4.5853e-45	0.33262	0.633	0.514	1.04096e-40	CD8 T_2	2026-09-06
CBLB	1.45932e-44	0.293146	0.304	0.195	3.31294e-40	CD8 T_2	CBLB
TNFSF10	1.96159e-44	0.26245	0.252	0.15	4.4532e-40	CD8 T_2	TNFSF10
GIMAP4	6.28147e-44	0.260864	0.908	0.847	1.42602e-39	CD8 T_2	GIMAP4
OCIAD2	4.17324e-43	0.275198	0.429	0.306	9.47408e-39	CD8 T_2	OCIAD2
SMDT1	7.76388e-43	0.270903	0.636	0.516	1.76256e-38	CD8 T_2	SMDT1
TNFAIP8	9.58159e-43	0.268844	0.635	0.515	2.17521e-38	CD8 T_2	TNFAIP8
SVIP	2.05879e-42	0.283251	0.339	0.226	4.67387e-38	CD8 T_2	SVIP
PIK3R1	2.19745e-41	0.290437	0.558	0.433	4.98865e-37	CD8 T_2	PIK3R1
EPB41	2.89732e-41	0.267184	0.544	0.415	6.57751e-37	CD8 T_2	EPB41
SYNRG	7.65009e-40	0.268464	0.591	0.471	1.73672e-35	CD8 T_2	SYNRG
SLC38A1	1.43078e-39	0.264365	0.496	0.374	3.24815e-35	CD8 T_2	SLC38A1
FAM173A	4.72716e-39	0.266277	0.326	0.218	1.07316e-34	CD8 T_2	FAM173A
DNAJB1	6.48187e-39	0.275517	0.348	0.239	1.47151e-34	CD8 T_2	DNAJB1
GIMAP1	3.945e-37	0.253911	0.647	0.535	8.95593e-33	CD8 T_2	GIMAP1
ATM	1.26469e-36	0.258175	0.666	0.556	2.87109e-32	CD8 T_2	ATM
GCC2	8.24612e-36	0.255592	0.663	0.552	1.87203e-31	CD8 T_2	GCC2
LIMS1	7.22117e-35	0.25489	0.312	0.211	1.63935e-30	CD8 T_2	LIMS1
PLP2	3.82346e-34	0.259966	0.331	0.23	8.68002e-30	CD8 T_2	PLP2
OFD1	3.47754e-33	0.252931	0.441	0.329	7.89472e-29	CD8 T_2	OFD1
ZFAS1	4.06579e-33	0.256338	0.639	0.542	9.23015e-29	CD8 T_2	ZFAS1
NOSIP	7.53246e-24	0.322076	0.364	0.287	1.71002e-19	CD8 T_2	NOSIP
CCL4L2	7.61441e-13	0.326773	0.344	0.299	1.72862e-08	CD8 T_2	CCL4L2
GNLY	0	2.78294	0.798	0.321	0	CD8 T_3	GNLY
FGFBP2	0	2.35876	0.929	0.315	0	CD8 T_3	FGFBP2
GZMB	0	1.58161	0.848	0.338	0	CD8 T_3	GZMB
ITGB1	0	1.4095	0.877	0.514	0	CD8 T_3	ITGB1
LGALS1	0	1.381	0.817	0.449	0	CD8 T_3	LGALS1
GZMH	0	1.33526	0.986	0.625	0	CD8 T_3	GZMH
PRSS23	0	1.00073	0.425	0.093	0	CD8 T_3	PRSS23
CX3CR1	0	0.9666	0.776	0.388	0	CD8 T_3	CX3CR1
S100A4	0	0.966304	0.996	0.949	0	CD8 T_3	S100A4
PRF1	0	0.911111	0.894	0.625	0	CD8 T_3	PRF1
EFHD2	0	0.902939	0.891	0.61	0	CD8 T_3	EFHD2
CD52	0	0.874888	0.991	0.954	0	CD8 T_3	CD52
NKG7	0	0.727626	0.998	0.917	0	CD8 T_3	NKG7
SH3BGRL3	0	0.577638	0.997	0.997	0	CD8 T_3	SH3BGRL3
B2M	0	0.274431	1	1	0	CD8 T_3	B2M
S100A6	3.12202e-297	0.564344	0.99	0.971	7.08761e-293	CD8 T_3	S100A6
ASCL2	8.7486e-287	0.974305	0.345	0.055	1.98611e-282	CD8 T_3	ASCL2
ADGRG1	2.04076e-260	0.832223	0.579	0.256	4.63292e-256	CD8 T_3	ADGRG1
ZEB2	1.18029e-256	0.768748	0.718	0.42	2.67948e-252	CD8 T_3	ZEB2
ZNF683	1.45251e-251	0.997038	0.274	0.026	3.29748e-247	CD8 T_3	ZNF683
RAP1B	4.099e-248	0.580541	0.929	0.836	9.30554e-244	CD8 T_3	RAP1B
HLA-C	6.94443e-231	0.320353	0.999	0.999	1.57652e-226	CD8 T_3	HLA-C
SPON2	1.38425e-209	0.942881	0.439	0.183	3.14252e-205	CD8 T_3	SPON2
TMSB10	6.78326e-196	0.29954	0.999	1	1.53994e-191	CD8 T_3	TMSB10
DSTN	5.45561e-182	0.677786	0.65	0.433	1.23853e-177	CD8 T_3	DSTN
ID2	2.59013e-181	0.660472	0.706	0.471	5.88012e-177	CD8 T_3	ID2
FLNA	9.25681e-167	0.548609	0.835	0.714	2.10148e-162	CD8 T_3	FLNA
LAIR2	1.57061e-166	0.836249	0.471	0.232	3.56559e-162	CD8 T_3	LAIR2
ARPC2	3.37421e-163	0.391384	0.97	0.953	7.66013e-159	CD8 T_3	ARPC2
ANXA1	1.78504e-160	0.44789	0.934	0.833	4.05239e-156	CD8 T_3	ANXA1
SSBP3	5.19294e-143	0.597587	0.372	0.161	1.1789e-138	CD8 T_3	SSBP3
CD226	8.44201e-132	0.591693	0.316	0.126	1.9165e-127	CD8 T_3	CD226
VCL	1.27457e-129	0.596247	0.401	0.199	2.89353e-125	CD8 T_3	VCL
PLEK	6.42524e-129	0.433356	0.845	0.673	1.45866e-124	CD8 T_3	PLEK
PATL2	9.21817e-123	0.669099	0.366	0.176	2.09271e-118	CD8 T_3	PATL2
YWHAQ	5.59832e-120	0.513367	0.687	0.529	1.27093e-115	CD8 T_3	YWHAQ
CFL1	7.43746e-117	0.309788	0.987	0.984	1.68845e-112	CD8 T_3	CFL1
TBX21	2.21867e-116	0.524192	0.438	0.237	5.03682e-112	CD8 T_3	TBX21
CD3G	3.46935e-113	0.352476	0.952	0.93	7.87613e-109	CD8 T_3	CD3G
MYL6	3.82296e-112	0.308824	0.983	0.975	8.67887e-108	CD8 T_3	MYL6
FCGR3A	1.00954e-110	0.580724	0.511	0.307	2.29186e-106	CD8 T_3	FCGR3A
EMP3	8.92083e-109	0.349027	0.964	0.938	2.02521e-104	CD8 T_3	EMP3
ITGB2	2.04805e-108	0.405191	0.876	0.805	4.64949e-104	CD8 T_3	ITGB2
RAP2A	1.71473e-106	0.508607	0.254	0.095	3.89278e-102	CD8 T_3	RAP2A
CD99	2.25489e-106	0.369251	0.906	0.849	5.11904e-102	CD8 T_3	CD99
C12orf75	3.31337e-101	0.416413	0.779	0.645	7.52202e-97	CD8 T_3	C12orf75
ABHD17A	1.70564e-95	0.360788	0.849	0.764	3.87214e-91	CD8 T_3	ABHD17A
S100A11	1.19212e-91	0.405662	0.855	0.746	2.70635e-87	CD8 T_3	S100A11
CD320	4.30555e-91	0.541767	0.31	0.154	9.77446e-87	CD8 T_3	CD320
C1orf21	9.4871e-91	0.435236	0.424	0.244	2.15376e-86	CD8 T_3	C1orf21
CALR	3.69822e-88	0.475973	0.754	0.666	8.3957e-84	CD8 T_3	CALR
CTSW	1.0581e-87	0.462816	0.758	0.643	2.4021e-83	CD8 T_3	CTSW
HOPX	1.82975e-87	0.40155	0.634	0.448	4.1539e-83	CD8 T_3	HOPX
APOBEC3G	1.68912e-86	0.40577	0.739	0.615	3.83465e-82	CD8 T_3	APOBEC3G
ADRB2	9.60619e-86	0.458311	0.396	0.23	2.1808e-81	CD8 T_3	ADRB2
DYNLL1	1.02e-84	0.419433	0.732	0.609	2.31559e-80	CD8 T_3	DYNLL1
KLRD1	4.2444e-82	0.402678	0.734	0.555	9.63564e-78	CD8 T_3	KLRD1
ACTB	8.92101e-79	0.310127	0.999	0.998	2.02525e-74	CD8 T_3	ACTB
IFITM2	3.62064e-77	0.335816	0.9	0.842	8.21958e-73	CD8 T_3	IFITM2
TTC38	5.79189e-75	0.401891	0.336	0.18	1.31488e-70	CD8 T_3	TTC38
BIN2	3.4345e-74	0.347174	0.799	0.711	7.79701e-70	CD8 T_3	BIN2
DBI	4.34864e-74	0.356049	0.782	0.709	9.87227e-70	CD8 T_3	DBI
CTSC	1.72082e-71	0.348787	0.781	0.681	3.9066e-67	CD8 T_3	CTSC
ACTG1	1.96451e-70	0.277638	0.983	0.978	4.45983e-66	CD8 T_3	ACTG1
PRMT2	2.37562e-69	0.432217	0.643	0.531	5.39314e-65	CD8 T_3	PRMT2
MYO1F	3.73147e-66	0.349733	0.701	0.591	8.47118e-62	CD8 T_3	MYO1F
LY6E	7.01139e-66	0.360365	0.76	0.686	1.59172e-61	CD8 T_3	LY6E
SPN	3.67028e-64	0.389005	0.633	0.522	8.33226e-60	CD8 T_3	SPN
CAST	1.82192e-63	0.34981	0.781	0.695	4.13611e-59	CD8 T_3	CAST
S1PR5	7.92669e-63	0.363357	0.399	0.25	1.79952e-58	CD8 T_3	S1PR5
HLA-DPB1	1.36306e-62	0.267114	0.896	0.822	3.09441e-58	CD8 T_3	HLA-DPB1
FCRL6	1.80908e-61	0.358459	0.46	0.307	4.10697e-57	CD8 T_3	FCRL6
PLEKHF1	2.87508e-57	0.358275	0.436	0.3	6.527e-53	CD8 T_3	PLEKHF1
AHNAK	8.06796e-57	0.323931	0.832	0.77	1.83159e-52	CD8 T_3	AHNAK
GNPTAB	1.00277e-56	0.398787	0.382	0.258	2.2765e-52	CD8 T_3	GNPTAB
GLIPR2	1.37749e-55	0.370269	0.38	0.256	3.12718e-51	CD8 T_3	GLIPR2
MIR4435-2HG	2.23246e-55	0.348435	0.281	0.16	5.06812e-51	CD8 T_3	MIR4435-2HG
S100A10	9.23158e-55	0.279651	0.927	0.905	2.09575e-50	CD8 T_3	S100A10
CHST12	4.00287e-54	0.368656	0.511	0.39	9.08731e-50	CD8 T_3	CHST12
MSN	7.67627e-53	0.265472	0.863	0.813	1.74267e-48	CD8 T_3	MSN
BATF	8.59491e-53	0.362696	0.423	0.301	1.95122e-48	CD8 T_3	BATF
ARHGAP10	9.70425e-53	0.365732	0.25	0.138	2.20306e-48	CD8 T_3	ARHGAP10
RORA	1.05863e-52	0.369701	0.605	0.493	2.4033e-48	CD8 T_3	RORA
SSBP4	2.44193e-52	0.329561	0.574	0.465	5.54366e-48	CD8 T_3	SSBP4
SCP2	2.44426e-52	0.370088	0.514	0.41	5.54896e-48	CD8 T_3	SCP2
LCP1	1.67727e-51	0.268986	0.897	0.875	3.80775e-47	CD8 T_3	LCP1
TSPAN32	2.45723e-51	0.33701	0.264	0.15	5.57841e-47	CD8 T_3	TSPAN32
ACTN4	5.50215e-50	0.329956	0.535	0.417	1.2491e-45	CD8 T_3	ACTN4
LITAF	1.19028e-49	0.272111	0.803	0.737	2.70217e-45	CD8 T_3	LITAF
TGFBR3	2.94757e-48	0.340829	0.347	0.228	6.69158e-44	CD8 T_3	TGFBR3
TPM4	2.47968e-47	0.409103	0.502	0.399	5.62937e-43	CD8 T_3	TPM4
RAP2B	3.90729e-47	0.351508	0.427	0.316	8.87033e-43	CD8 T_3	RAP2B
IQGAP2	1.20685e-46	0.334836	0.619	0.525	2.7398e-42	CD8 T_3	IQGAP2
SELPLG	1.33475e-46	0.314843	0.471	0.353	3.03016e-42	CD8 T_3	SELPLG
CD6	1.42511e-46	0.350619	0.432	0.323	3.23529e-42	CD8 T_3	CD6
CAP1	3.12659e-46	0.283071	0.788	0.737	7.09799e-42	CD8 T_3	CAP1
GSTP1	4.03086e-46	0.277338	0.73	0.663	9.15085e-42	CD8 T_3	GSTP1
LSP1	8.66177e-45	0.268189	0.779	0.708	1.9664e-40	CD8 T_3	LSP1
CCND3	2.50045e-44	0.29613	0.673	0.597	5.67653e-40	CD8 T_3	CCND3
ABI3	3.49351e-44	0.315059	0.44	0.321	7.93097e-40	CD8 T_3	ABI3
CEP78	1.52951e-43	0.348582	0.397	0.28	3.47229e-39	CD8 T_3	CEP78
ARPC5	1.73855e-43	0.259889	0.807	0.765	3.94686e-39	CD8 T_3	ARPC5
UCP2	1.81654e-43	0.29412	0.702	0.622	4.12391e-39	CD8 T_3	UCP2
TMEM173	2.22486e-43	0.315805	0.378	0.266	5.05087e-39	CD8 T_3	TMEM173
TSPO	5.84299e-43	0.27686	0.688	0.602	1.32648e-38	CD8 T_3	TSPO
LINC01871	1.43082e-41	0.292238	0.566	0.454	3.24824e-37	CD8 T_3	LINC01871
MYO1G	3.0306e-41	0.281914	0.631	0.541	6.88008e-37	CD8 T_3	MYO1G
TNFRSF1B	1.33204e-40	0.303785	0.458	0.352	3.024e-36	CD8 T_3	TNFRSF1B
SLC9A3R1	1.48717e-40	0.269871	0.708	0.631	3.37617e-36	CD8 T_3	SLC9A3R1
RABAC1	2.70564e-40	0.280331	0.652	0.573	6.14235e-36	CD8 T_3	RABAC1
XBP1	6.90124e-39	0.297933	0.526	0.428	1.56672e-34	CD8 T_3	XBP1
ITGAL	1.56004e-38	0.276444	0.636	0.55	3.5416e-34	CD8 T_3	ITGAL
OSTF1	3.26769e-38	0.292795	0.579	0.497	7.41832e-34	CD8 T_3	OSTF1
TGFB1	5.56131e-38	0.255892	0.725	0.66	1.26253e-33	CD8 T_3	TGFB1
TUBA1B	7.60847e-38	0.287515	0.602	0.517	1.72728e-33	CD8 T_3	TUBA1B
THEMIS	2.09926e-37	0.312124	0.383	0.285	4.76574e-33	CD8 T_3	THEMIS
TOB1	5.18269e-37	0.308976	0.304	0.208	1.17658e-32	CD8 T_3	TOB1
LLGL2	4.43636e-36	0.274426	0.271	0.175	1.00714e-31	CD8 T_3	LLGL2
LRRFIP1	1.05935e-35	0.272354	0.743	0.688	2.40494e-31	CD8 T_3	LRRFIP1
CD247	2.71857e-35	0.253117	0.68	0.617	6.17169e-31	CD8 T_3	CD247
CYTOR	5.3293e-35	0.266855	0.534	0.438	1.20986e-30	CD8 T_3	CYTOR
ACTR3	1.19697e-34	0.254341	0.775	0.74	2.71737e-30	CD8 T_3	ACTR3
MIAT	2.33261e-34	0.288595	0.285	0.191	5.29549e-30	CD8 T_3	MIAT
ITGB7	1.11625e-33	0.287393	0.44	0.346	2.53412e-29	CD8 T_3	ITGB7
AC004687.1	1.69985e-33	0.321511	0.368	0.275	3.85899e-29	CD8 T_3	AC004687.1
CDC42EP3	9.20282e-33	0.276777	0.453	0.362	2.08923e-28	CD8 T_3	CDC42EP3
MTPN	3.04244e-32	0.255333	0.681	0.612	6.90694e-28	CD8 T_3	MTPN
CAPNS1	3.49396e-32	0.271222	0.477	0.388	7.93199e-28	CD8 T_3	CAPNS1
DIAPH1	5.72109e-32	0.258048	0.598	0.511	1.2988e-27	CD8 T_3	DIAPH1
CTSD	1.44386e-31	0.275633	0.437	0.346	3.27786e-27	CD8 T_3	CTSD
CD8A	1.80102e-31	0.311479	0.663	0.614	4.08867e-27	CD8 T_3	CD8A
TFDP2	2.2939e-31	0.267376	0.302	0.211	5.20761e-27	CD8 T_3	TFDP2
CLIC3	3.22593e-30	0.281572	0.428	0.332	7.32351e-26	CD8 T_3	CLIC3
CRIP1	6.92979e-30	0.279526	0.6	0.529	1.5732e-25	CD8 T_3	CRIP1
PTMS	8.52217e-29	0.283672	0.378	0.285	1.9347e-24	CD8 T_3	PTMS
EBP	5.17741e-27	0.265786	0.321	0.242	1.17538e-22	CD8 T_3	EBP
PRR5L	5.88521e-26	0.255121	0.268	0.189	1.33606e-21	CD8 T_3	PRR5L
TSPAN14	1.0867e-24	0.257189	0.344	0.269	2.46704e-20	CD8 T_3	TSPAN14
PIM1	1.85786e-21	0.250316	0.368	0.297	4.21771e-17	CD8 T_3	PIM1
TRG-AS1	9.44782e-17	0.253921	0.388	0.329	2.14484e-12	CD8 T_3	TRG-AS1
PPBP	7.26822e-06	0.345192	0.374	0.345	0.165003	CD8 T_3	PPBP

## Sheet: S5_CD8 T cells
Table S5: Distribution of cell types in CD8 T cells
	S1	S2	S3	S4	S5	S6	S7	S8
Naive	0.1169	0.254762	0.089719	0.13991	0.241233	0.116456	0.514286	0.254785
Transitional	0.448539	0.35	0.346105	0.176682	0.200726	0.310759	0.179592	0.394737
Cytotoxic	0.423126	0.371429	0.524266	0.620628	0.535671	0.529114	0.3	0.330144
Cytotoxic_2	0.00635324	0.0166667	0.0309706	0.0493274	0.0169287	0.0420886	0.00204082	0.0179426
Proliferating	0.00508259	0.00714286	0.00893997	0.0134529	0.00544135	0.00158228	0.00408163	0.00239234

## Sheet: S6_DEGs across groups
Table S6: DEGs analysis across groups in CD8 T cells
Analyzed with FindAllMarkers function of Seurat v4, only.pos = TRUE, min.pct = 0.25, logfc.threshold = 0.25
	p_val	avg_log2FC	pct.1	pct.2	p_val_adj	cluster	gene
HBB	0	2.56088	0.974	0.332	0	untreated	HBB
S100A9	0	2.30344	0.948	0.49	0	untreated	S100A9
S100A8	0	2.12804	0.857	0.283	0	untreated	S100A8
HBA2	0	1.60142	0.778	0.142	0	untreated	HBA2
HBA1	0	1.02267	0.518	0.087	0	untreated	HBA1
RPS27	8.85697e-267	0.482206	0.999	0.999	2.01071e-262	untreated	RPS27
RPS20	2.2648e-261	-1.07706	0.918	0.954	5.14154e-257	untreated	RPS20
RPS28	5.66348e-255	0.503485	0.999	0.996	1.28572e-250	untreated	RPS28
RPL13A	2.28878e-245	-0.894402	0.996	0.996	5.19598e-241	untreated	RPL13A
FOS	9.0741e-244	1.0686	0.568	0.202	2.06e-239	untreated	FOS
RPL39	4.61016e-227	0.470452	0.998	0.998	1.0466e-222	untreated	RPL39
MT-ND3	5.96052e-224	0.549629	0.998	0.995	1.35316e-219	untreated	MT-ND3
RPL41	1.76908e-218	0.436739	1	0.999	4.01616e-214	untreated	RPL41
RPL36	6.82333e-217	0.504025	0.998	0.993	1.54903e-212	untreated	RPL36
RPS21	1.54517e-204	0.518828	0.998	0.982	3.50785e-200	untreated	RPS21
RPS29	5.71858e-192	0.398099	0.998	0.997	1.29823e-187	untreated	RPS29
MTRNR2L12	9.89788e-183	0.660166	0.95	0.655	2.24702e-178	untreated	MTRNR2L12
JUNB	2.00164e-176	1.05388	0.832	0.551	4.54412e-172	untreated	JUNB
LYZ	1.61509e-158	0.92362	0.585	0.284	3.66658e-154	untreated	LYZ
RPL7	2.89187e-156	-0.642337	0.953	0.972	6.56513e-152	untreated	RPL7
MT-ND4L	2.07836e-144	0.708006	0.845	0.556	4.71829e-140	untreated	MT-ND4L
PLCG2	1.14909e-143	0.878988	0.735	0.415	2.60867e-139	untreated	PLCG2
MNDA	2.99611e-140	0.504538	0.276	0.072	6.80176e-136	untreated	MNDA
RPS18	1.18021e-136	0.346616	0.999	0.998	2.67931e-132	untreated	RPS18
PTPRC	2.8134e-132	-0.529551	0.983	0.99	6.38699e-128	untreated	PTPRC
ATP5F1E	9.1759e-132	0.382726	0.995	0.985	2.08311e-127	untreated	ATP5F1E
RPL37	2.1057e-128	0.338159	0.998	0.997	4.78036e-124	untreated	RPL37
NKG7	4.66671e-121	-0.580221	0.942	0.936	1.05944e-116	untreated	NKG7
JUN	3.50345e-119	0.801337	0.586	0.304	7.95354e-115	untreated	JUN
MT-ND1	5.65164e-118	0.418308	0.998	0.992	1.28304e-113	untreated	MT-ND1
RPL30	1.11739e-117	0.279081	0.999	0.998	2.53671e-113	untreated	RPL30
GZMK	9.60043e-116	0.910467	0.537	0.258	2.17949e-111	untreated	GZMK
PPDPF	9.79444e-109	0.583764	0.886	0.707	2.22353e-104	untreated	PPDPF
FOSB	4.16239e-108	0.560435	0.32	0.116	9.44947e-104	untreated	FOSB
TMA7	1.80185e-107	0.39595	0.99	0.936	4.09055e-103	untreated	TMA7
GZMB	6.29535e-107	-0.882844	0.425	0.693	1.42917e-102	untreated	GZMB
RPS23	3.56767e-105	0.27476	0.998	0.997	8.09933e-101	untreated	RPS23
ARL4C	4.85162e-102	-0.590988	0.873	0.922	1.10141e-97	untreated	ARL4C
LTB	1.78627e-101	0.89834	0.653	0.388	4.05518e-97	untreated	LTB
RPL23A	1.50192e-100	0.286372	0.999	0.997	3.40965e-96	untreated	RPL23A
FAU	1.98752e-92	0.259862	0.998	0.995	4.51208e-88	untreated	FAU
HLA-C	7.37171e-92	-0.3151	0.999	0.999	1.67353e-87	untreated	HLA-C
TYMP	9.22007e-92	0.532918	0.389	0.172	2.09314e-87	untreated	TYMP
NCF1	1.93049e-89	0.447691	0.292	0.11	4.3826e-85	untreated	NCF1
VIM	3.03818e-86	0.461189	0.977	0.916	6.89727e-82	untreated	VIM
RPS26	1.77957e-83	-0.849214	0.921	0.927	4.03998e-79	untreated	RPS26
IL7R	9.64272e-83	0.82428	0.586	0.349	2.18909e-78	untreated	IL7R
XIST	3.51513e-81	0.485538	0.321	0.129	7.98004e-77	untreated	XIST
RPL34	1.99067e-80	0.254391	1	0.997	4.51923e-76	untreated	RPL34
MT-ATP6	2.40731e-78	0.277098	0.999	0.999	5.46508e-74	untreated	MT-ATP6
ARHGDIB	1.11911e-77	-0.421338	0.94	0.961	2.5406e-73	untreated	ARHGDIB
2026-09-07	2.95507e-77	-0.50012	0.881	0.921	6.7086e-73	untreated	2026-09-07
CX3CR1	5.27108e-75	-0.702318	0.449	0.64	1.19664e-70	untreated	CX3CR1
FCGR3A	7.05083e-74	-0.850194	0.263	0.478	1.60068e-69	untreated	FCGR3A
CCL4L2	2.32426e-73	-0.852455	0.136	0.353	5.27653e-69	untreated	CCL4L2
FGFBP2	4.22158e-72	-0.719214	0.506	0.708	9.58382e-68	untreated	FGFBP2
HIST1H4C	1.65018e-71	0.498305	0.872	0.699	3.74624e-67	untreated	HIST1H4C
FTL	2.28837e-69	0.323962	0.999	0.994	5.19506e-65	untreated	FTL
RPS4X	2.59124e-69	0.304113	0.998	0.997	5.88263e-65	untreated	RPS4X
CMC1	4.07618e-69	0.725713	0.677	0.486	9.25375e-65	untreated	CMC1
ADGRG1	3.96815e-67	-0.702383	0.27	0.477	9.0085e-63	untreated	ADGRG1
COX7C	5.3337e-67	0.33845	0.965	0.9	1.21086e-62	untreated	COX7C
OST4	8.86341e-67	0.338651	0.967	0.891	2.01217e-62	untreated	OST4
CD3G	5.40751e-64	-0.41239	0.94	0.949	1.22761e-59	untreated	CD3G
KLF2	3.02574e-63	-0.382925	0.966	0.976	6.86903e-59	untreated	KLF2
CAST	6.54905e-62	-0.567087	0.668	0.75	1.48676e-57	untreated	CAST
POLR2L	1.32663e-61	0.406016	0.795	0.599	3.01171e-57	untreated	POLR2L
MALAT1	4.80311e-60	-0.27867	0.999	1	1.0904e-55	untreated	MALAT1
LAIR2	1.47046e-59	-0.806248	0.199	0.392	3.33824e-55	untreated	LAIR2
MT-ND4	3.16599e-58	0.255687	0.998	0.997	7.18744e-54	untreated	MT-ND4
SYNE2	1.70069e-57	-0.54875	0.712	0.787	3.8609e-53	untreated	SYNE2
JUND	2.14834e-56	0.35269	0.948	0.857	4.87715e-52	untreated	JUND
KLRD1	4.12883e-56	-0.572796	0.574	0.724	9.37328e-52	untreated	KLRD1
ASCL2	6.23293e-56	-0.624466	0.089	0.267	1.415e-51	untreated	ASCL2
COMMD6	3.53091e-54	0.331864	0.934	0.834	8.01586e-50	untreated	COMMD6
TLN1	5.20632e-54	-0.526312	0.682	0.755	1.18194e-49	untreated	TLN1
HINT1	1.47236e-52	0.331678	0.932	0.838	3.34255e-48	untreated	HINT1
MBP	2.14942e-52	-0.490939	0.723	0.774	4.87962e-48	untreated	MBP
PRSS23	1.142e-50	-0.591259	0.151	0.326	2.59257e-46	untreated	PRSS23
MZT2A	1.5083e-50	0.384008	0.634	0.436	3.42414e-46	untreated	MZT2A
EFHD2	1.56906e-50	-0.49891	0.697	0.768	3.56207e-46	untreated	EFHD2
AES	1.80917e-49	-0.353059	0.916	0.928	4.10717e-45	untreated	AES
BPTF	2.10631e-47	-0.539051	0.476	0.601	4.78175e-43	untreated	BPTF
SPON2	3.12185e-47	-0.685526	0.197	0.36	7.08723e-43	untreated	SPON2
UBE2Q1	3.32454e-47	-0.495722	0.117	0.277	7.54738e-43	untreated	UBE2Q1
DUSP1	1.28596e-46	0.37417	0.513	0.321	2.91939e-42	untreated	DUSP1
ISG15	1.69421e-46	0.430548	0.623	0.435	3.84619e-42	untreated	ISG15
TTC38	1.79823e-46	-0.53176	0.14	0.303	4.08234e-42	untreated	TTC38
S100A11	3.5529e-46	0.359983	0.903	0.776	8.0658e-42	untreated	S100A11
RAP1B	3.91909e-46	-0.375207	0.876	0.9	8.89711e-42	untreated	RAP1B
UBL5	1.40623e-45	0.306742	0.943	0.815	3.19241e-41	untreated	UBL5
SMIM37	3.88666e-45	0.348532	0.417	0.245	8.82351e-41	untreated	SMIM37
RPS4Y1	4.73364e-45	-0.498593	0.435	0.626	1.07463e-40	untreated	RPS4Y1
TPM3	6.59016e-45	-0.376405	0.857	0.89	1.4961e-40	untreated	TPM3
LSP1	6.69028e-45	-0.424508	0.696	0.766	1.51883e-40	untreated	LSP1
TMEM258	1.07186e-43	0.345318	0.763	0.583	2.43334e-39	untreated	TMEM258
MIF	4.41617e-43	0.351068	0.658	0.468	1.00256e-38	untreated	MIF
TXNIP	8.0799e-43	-0.313432	0.991	0.987	1.8343e-38	untreated	TXNIP
CEP78	1.61407e-41	-0.583828	0.216	0.366	3.66427e-37	untreated	CEP78
MT-ND2	5.10909e-41	0.268595	0.996	0.985	1.15987e-36	untreated	MT-ND2
CD27	1.03943e-40	0.430575	0.38	0.23	2.35971e-36	untreated	CD27
HEBP2	4.5144e-40	0.294364	0.384	0.225	1.02486e-35	untreated	HEBP2
NDUFA1	8.55226e-40	0.309714	0.814	0.658	1.94153e-35	untreated	NDUFA1
NDUFA3	1.2476e-39	0.335716	0.697	0.508	2.83231e-35	untreated	NDUFA3
ZEB2	5.3538e-39	-0.526624	0.486	0.603	1.21542e-34	untreated	ZEB2
PNRC1	7.52949e-39	-0.355805	0.83	0.864	1.70934e-34	untreated	PNRC1
SLC38A2	3.70536e-38	0.300499	0.402	0.242	8.4119e-34	untreated	SLC38A2
PRF1	5.48836e-38	-0.407937	0.714	0.786	1.24597e-33	untreated	PRF1
ATP5MD	9.16202e-38	0.31834	0.755	0.588	2.07996e-33	untreated	ATP5MD
RPL36A	5.45831e-37	0.334224	0.813	0.66	1.23914e-32	untreated	RPL36A
ATP5MG	1.45444e-36	0.252169	0.959	0.892	3.30187e-32	untreated	ATP5MG
ZFP36	1.59134e-36	0.335256	0.478	0.313	3.61267e-32	untreated	ZFP36
CD8A	3.44584e-36	-0.404487	0.712	0.772	7.82275e-32	untreated	CD8A
SEC61G	7.45886e-36	0.324738	0.682	0.515	1.69331e-31	untreated	SEC61G
PPP1R14B	3.64586e-35	0.26695	0.32	0.18	8.27683e-31	untreated	PPP1R14B
TRA2B	7.71278e-35	0.359068	0.61	0.446	1.75096e-30	untreated	TRA2B
ARPC2	8.71486e-35	-0.283778	0.966	0.962	1.97845e-30	untreated	ARPC2
BIN2	1.71879e-34	-0.362034	0.731	0.775	3.90199e-30	untreated	BIN2
YWHAZ	1.84407e-34	-0.344121	0.851	0.872	4.18641e-30	untreated	YWHAZ
TNFSF10	2.34542e-34	0.294531	0.297	0.168	5.32457e-30	untreated	TNFSF10
ARPC1B	3.56785e-34	0.324556	0.817	0.676	8.09973e-30	untreated	ARPC1B
MTRNR2L8	1.5352e-33	0.26669	0.361	0.217	3.4852e-29	untreated	MTRNR2L8
TRGC2	2.72995e-33	-0.569282	0.627	0.689	6.19752e-29	untreated	TRGC2
MT1X	2.02212e-32	0.305135	0.404	0.261	4.59062e-28	untreated	MT1X
LITAF	1.7449e-31	-0.359169	0.744	0.787	3.96128e-27	untreated	LITAF
YBX3	4.40387e-31	0.281108	0.318	0.188	9.99766e-27	untreated	YBX3
CST7	5.00446e-31	-0.305241	0.891	0.898	1.13611e-26	untreated	CST7
UQCR11	2.06931e-30	0.279067	0.851	0.738	4.69774e-26	untreated	UQCR11
CKLF	3.17169e-30	0.286118	0.533	0.37	7.20037e-26	untreated	CKLF
AIF1	9.68808e-30	0.278621	0.299	0.176	2.19939e-25	untreated	AIF1
NDUFB1	1.64059e-29	0.284647	0.61	0.439	3.72447e-25	untreated	NDUFB1
BIN1	2.53198e-29	0.278814	0.528	0.37	5.74809e-25	untreated	BIN1
HSPE1	3.86709e-29	0.276233	0.638	0.477	8.77907e-25	untreated	HSPE1
SEC61B	5.10883e-29	0.281118	0.79	0.657	1.15981e-24	untreated	SEC61B
GZMH	1.54379e-28	-0.30753	0.722	0.842	3.50472e-24	untreated	GZMH
JAK1	2.61304e-28	-0.330536	0.73	0.767	5.93212e-24	untreated	JAK1
SRGN	6.51911e-28	-0.303997	0.852	0.863	1.47997e-23	untreated	SRGN
SLC9A3R1	7.06965e-28	-0.349594	0.607	0.676	1.60495e-23	untreated	SLC9A3R1
HLA-DQB1	1.16181e-27	0.300883	0.347	0.219	2.63754e-23	untreated	HLA-DQB1
EVL	1.68483e-27	-0.308791	0.738	0.79	3.82491e-23	untreated	EVL
UCP2	2.48691e-27	-0.364234	0.624	0.692	5.64578e-23	untreated	UCP2
ATP5ME	5.83378e-27	0.257724	0.792	0.654	1.32439e-22	untreated	ATP5ME
FYB1	1.3989e-26	-0.322474	0.824	0.839	3.17578e-22	untreated	FYB1
LINC01871	1.81333e-26	0.322331	0.643	0.505	4.11662e-22	untreated	LINC01871
GPR171	1.95317e-26	0.252209	0.274	0.162	4.43409e-22	untreated	GPR171
NCL	2.83709e-26	-0.307379	0.853	0.869	6.44075e-22	untreated	NCL
ITGB1BP1	4.39408e-26	-0.35439	0.221	0.335	9.97545e-22	untreated	ITGB1BP1
SNRPF	5.41444e-26	0.256565	0.618	0.462	1.22919e-21	untreated	SNRPF
SF3B2	6.34176e-26	-0.351139	0.497	0.577	1.43971e-21	untreated	SF3B2
YWHAB	6.99346e-26	-0.257208	0.913	0.918	1.58765e-21	untreated	YWHAB
MSN	1.03083e-25	-0.306778	0.817	0.842	2.3402e-21	untreated	MSN
AC004687.1	2.82013e-25	-0.432263	0.234	0.341	6.40227e-21	untreated	AC004687.1
ADRB2	2.83286e-25	-0.423961	0.233	0.34	6.43115e-21	untreated	ADRB2
ITGB1	2.99118e-25	-0.394023	0.664	0.727	6.79058e-21	untreated	ITGB1
ABHD17A	5.77597e-25	-0.308118	0.782	0.808	1.31126e-20	untreated	ABHD17A
CORO1B	6.72387e-25	0.263773	0.347	0.223	1.52645e-20	untreated	CORO1B
SSBP3	2.48253e-24	-0.373705	0.204	0.314	5.63585e-20	untreated	SSBP3
KIAA1551	5.88916e-24	-0.353326	0.658	0.71	1.33696e-19	untreated	KIAA1551
TRBC2	1.28215e-23	-0.34641	0.891	0.886	2.91075e-19	untreated	TRBC2
HOPX	1.65013e-23	0.375639	0.646	0.52	3.74611e-19	untreated	HOPX
APOBEC3C	1.6824e-23	-0.376839	0.331	0.429	3.81939e-19	untreated	APOBEC3C
YWHAQ	4.42274e-23	-0.351817	0.557	0.628	1.00405e-18	untreated	YWHAQ
PYHIN1	8.04306e-23	-0.339513	0.488	0.571	1.82593e-18	untreated	PYHIN1
C1orf162	8.19921e-23	0.276416	0.275	0.173	1.86139e-18	untreated	C1orf162
GOLGA4	1.99205e-22	-0.396059	0.407	0.497	4.52236e-18	untreated	GOLGA4
ATRX	3.19695e-22	-0.379687	0.549	0.612	7.2577e-18	untreated	ATRX
IFITM2	3.38204e-22	-0.309915	0.864	0.881	7.6779e-18	untreated	IFITM2
NUCKS1	6.35977e-22	-0.333635	0.639	0.683	1.44379e-17	untreated	NUCKS1
IK	3.68814e-21	-0.333628	0.53	0.592	8.37281e-17	untreated	IK
TAX1BP1	5.92485e-21	-0.341022	0.481	0.555	1.34506e-16	untreated	TAX1BP1
APBB1IP	9.62636e-21	-0.301241	0.652	0.69	2.18538e-16	untreated	APBB1IP
SAT1	1.0189e-20	0.290804	0.655	0.524	2.3131e-16	untreated	SAT1
HLA-DQA1	1.07298e-20	0.291494	0.303	0.198	2.43587e-16	untreated	HLA-DQA1
ARL6IP5	2.12979e-20	-0.256859	0.895	0.881	4.83505e-16	untreated	ARL6IP5
S1PR5	3.03972e-20	-0.344803	0.244	0.347	6.90077e-16	untreated	S1PR5
SPN	3.43447e-20	-0.34674	0.554	0.598	7.79694e-16	untreated	SPN
LRRFIP1	7.22166e-20	-0.301007	0.693	0.723	1.63946e-15	untreated	LRRFIP1
NFKBIA	1.35306e-19	0.267506	0.51	0.381	3.07172e-15	untreated	NFKBIA
ARHGAP30	1.70449e-19	-0.311518	0.586	0.628	3.86954e-15	untreated	ARHGAP30
ANKRD11	3.58653e-19	-0.348664	0.514	0.577	8.14214e-15	untreated	ANKRD11
TFDP2	4.91787e-19	-0.344982	0.199	0.289	1.11645e-14	untreated	TFDP2
PRRC2C	4.98647e-19	-0.285666	0.757	0.767	1.13203e-14	untreated	PRRC2C
HNRNPU	8.79038e-19	-0.271147	0.721	0.755	1.99559e-14	untreated	HNRNPU
KIAA2026	9.52243e-19	-0.342985	0.224	0.313	2.16178e-14	untreated	KIAA2026
TRAC	1.90083e-18	-0.274375	0.931	0.921	4.31527e-14	untreated	TRAC
IKZF3	2.46901e-18	-0.306185	0.602	0.642	5.60515e-14	untreated	IKZF3
MYO1G	2.5307e-18	-0.310527	0.549	0.592	5.74519e-14	untreated	MYO1G
C1orf21	2.88084e-18	-0.3327	0.266	0.359	6.54007e-14	untreated	C1orf21
ATP5PB	6.53172e-18	-0.323741	0.371	0.445	1.48283e-13	untreated	ATP5PB
FUS	7.03729e-18	-0.256281	0.751	0.78	1.59761e-13	untreated	FUS
ANXA6	7.98194e-18	-0.31062	0.551	0.592	1.81206e-13	untreated	ANXA6
ZBTB38	1.15679e-17	-0.318957	0.468	0.54	2.62614e-13	untreated	ZBTB38
DGKZ	1.33402e-17	-0.313151	0.477	0.54	3.02849e-13	untreated	DGKZ
KLF3	2.04482e-17	-0.367578	0.362	0.437	4.64216e-13	untreated	KLF3
SAMD9	2.56549e-17	-0.320867	0.328	0.412	5.82416e-13	untreated	SAMD9
MYO1F	2.66273e-17	-0.298102	0.604	0.638	6.04493e-13	untreated	MYO1F
PAK2	2.7872e-17	-0.315049	0.541	0.587	6.32751e-13	untreated	PAK2
MBD2	5.42848e-17	-0.314464	0.277	0.356	1.23237e-12	untreated	MBD2
PPP1CA	5.80461e-17	-0.262355	0.659	0.703	1.31776e-12	untreated	PPP1CA
STAT1	9.56348e-17	0.283837	0.499	0.387	2.1711e-12	untreated	STAT1
KDM5A	1.09903e-16	-0.319697	0.407	0.479	2.49502e-12	untreated	KDM5A
ZAP70	1.85107e-16	-0.314437	0.358	0.431	4.2023e-12	untreated	ZAP70
SCAF11	2.76127e-16	-0.275665	0.604	0.645	6.26863e-12	untreated	SCAF11
DIAPH1	3.24572e-16	-0.294564	0.515	0.57	7.36844e-12	untreated	DIAPH1
TPM4	3.29689e-16	-0.419148	0.418	0.473	7.4846e-12	untreated	TPM4
TAGLN2	3.83461e-16	-0.329989	0.644	0.677	8.70533e-12	untreated	TAGLN2
PNN	4.1418e-16	-0.283272	0.58	0.633	9.40272e-12	untreated	PNN
HADHA	4.15083e-16	-0.280841	0.35	0.43	9.42322e-12	untreated	HADHA
ARID4B	6.92842e-16	-0.279916	0.531	0.578	1.57289e-11	untreated	ARID4B
BZW1	6.96161e-16	-0.269946	0.581	0.615	1.58043e-11	untreated	BZW1
EIF2AK1	8.36775e-16	-0.316528	0.214	0.293	1.89965e-11	untreated	EIF2AK1
TCF25	9.67034e-16	-0.26443	0.662	0.688	2.19536e-11	untreated	TCF25
LBH	1.2414e-15	-0.2759	0.569	0.615	2.81823e-11	untreated	LBH
TBX21	1.92993e-15	-0.310787	0.288	0.371	4.38133e-11	untreated	TBX21
ROCK1	2.05338e-15	-0.296664	0.529	0.577	4.66157e-11	untreated	ROCK1
AKAP13	3.43758e-15	-0.255373	0.703	0.732	7.804e-11	untreated	AKAP13
PRPF38B	3.57671e-15	-0.298279	0.511	0.57	8.11984e-11	untreated	PRPF38B
SH3KBP1	3.58576e-15	-0.277658	0.514	0.565	8.14039e-11	untreated	SH3KBP1
PCM1	6.52559e-15	-0.29853	0.455	0.507	1.48144e-10	untreated	PCM1
BCLAF1	8.39808e-15	-0.283093	0.427	0.491	1.90653e-10	untreated	BCLAF1
GOLGB1	1.05681e-14	-0.357954	0.259	0.333	2.39916e-10	untreated	GOLGB1
DAZAP2	1.07127e-14	-0.252983	0.541	0.582	2.432e-10	untreated	DAZAP2
CLEC2D	1.27969e-14	-0.257783	0.706	0.731	2.90514e-10	untreated	CLEC2D
SYNE1	2.67042e-14	-0.272408	0.595	0.627	6.06239e-10	untreated	SYNE1
EZR	5.37761e-14	-0.289254	0.553	0.592	1.22082e-09	untreated	EZR
RAD21	7.8449e-14	-0.284488	0.401	0.463	1.78095e-09	untreated	RAD21
MPHOSPH8	9.6057e-14	-0.259561	0.656	0.684	2.18069e-09	untreated	MPHOSPH8
CHD4	1.32227e-13	-0.309571	0.329	0.399	3.00182e-09	untreated	CHD4
TRAPPC10	1.36536e-13	-0.280781	0.301	0.372	3.09963e-09	untreated	TRAPPC10
ABI3	1.37954e-13	-0.293807	0.343	0.407	3.13182e-09	untreated	ABI3
EVI2B	2.15365e-13	-0.279956	0.476	0.517	4.88922e-09	untreated	EVI2B
PLEKHF1	2.54932e-13	-0.286624	0.323	0.389	5.78746e-09	untreated	PLEKHF1
GPATCH8	3.5394e-13	-0.276872	0.246	0.319	8.03514e-09	untreated	GPATCH8
NCOR1	4.29339e-13	-0.278104	0.502	0.541	9.74685e-09	untreated	NCOR1
CLIC3	7.78762e-13	-0.32334	0.334	0.403	1.76795e-08	untreated	CLIC3
IRF1	1.07506e-12	-0.263603	0.731	0.751	2.44059e-08	untreated	IRF1
RORA	1.20267e-12	-0.280305	0.512	0.558	2.73029e-08	untreated	RORA
RAC1	1.68133e-12	-0.254866	0.565	0.592	3.81695e-08	untreated	RAC1
RBM25	1.76108e-12	-0.259062	0.594	0.628	3.99801e-08	untreated	RBM25
CAPNS1	1.99476e-12	-0.273186	0.387	0.446	4.5285e-08	untreated	CAPNS1
PARP1	2.37157e-12	-0.257796	0.387	0.447	5.38395e-08	untreated	PARP1
XRCC6	2.76324e-12	-0.256824	0.414	0.463	6.2731e-08	untreated	XRCC6
SKAP1	3.13005e-12	-0.256139	0.625	0.643	7.10585e-08	untreated	SKAP1
PRPF40A	3.3825e-12	-0.276007	0.442	0.487	7.67894e-08	untreated	PRPF40A
SRPRA	3.40133e-12	-0.25245	0.266	0.332	7.72171e-08	untreated	SRPRA
UTRN	4.13683e-12	-0.292684	0.513	0.548	9.39143e-08	untreated	UTRN
CENPC	5.87142e-12	-0.26014	0.243	0.312	1.33293e-07	untreated	CENPC
IQGAP2	6.10745e-12	-0.290238	0.544	0.573	1.38651e-07	untreated	IQGAP2
CYTH4	6.52561e-12	-0.26025	0.324	0.383	1.48144e-07	untreated	CYTH4
BAZ1B	6.74565e-12	-0.263683	0.248	0.317	1.5314e-07	untreated	BAZ1B
NFATC3	8.4898e-12	-0.258242	0.336	0.397	1.92735e-07	untreated	NFATC3
DDX46	8.55103e-12	-0.2623	0.605	0.621	1.94126e-07	untreated	DDX46
RSF1	1.89526e-11	-0.288519	0.359	0.415	4.30263e-07	untreated	RSF1
NIPBL	1.91068e-11	-0.28483	0.354	0.414	4.33763e-07	untreated	NIPBL
PDIA3	2.48062e-11	-0.258407	0.615	0.638	5.63151e-07	untreated	PDIA3
TMX4	3.4943e-11	-0.277979	0.286	0.343	7.93277e-07	untreated	TMX4
ILF3	4.83313e-11	-0.250529	0.321	0.378	1.09722e-06	untreated	ILF3
CEP350	5.39698e-11	-0.26174	0.295	0.361	1.22522e-06	untreated	CEP350
SLAMF7	6.2182e-11	-0.280546	0.304	0.361	1.41166e-06	untreated	SLAMF7
ITM2A	1.33354e-10	-0.269574	0.463	0.516	3.0274e-06	untreated	ITM2A
SCP2	1.47901e-10	-0.263759	0.449	0.484	3.35766e-06	untreated	SCP2
PCSK7	4.42232e-10	-0.267354	0.455	0.493	1.00395e-05	untreated	PCSK7
BOD1L1	8.37561e-10	-0.266162	0.493	0.52	1.90143e-05	untreated	BOD1L1
TRIM56	1.08804e-09	-0.279347	0.229	0.286	2.47008e-05	untreated	TRIM56
PTPRA	5.05509e-09	-0.257428	0.424	0.454	0.000114761	untreated	PTPRA
MACF1	6.94396e-09	-0.258398	0.577	0.592	0.000157642	untreated	MACF1
CD74	1.51509e-08	-0.250898	0.744	0.741	0.000343956	untreated	CD74
KLRB1	0.000241722	-0.255715	0.272	0.312	1	untreated	KLRB1
RPS26.1	0	-1.14039	0.893	0.959	0	AE	RPS26
HBB.1	0	-1.84828	0.184	0.645	0	AE	HBB
HBA2.1	1.37512e-307	-0.945118	0.086	0.366	3.1218e-303	AE	HBA2
CTSW	1.0047e-305	0.772146	0.869	0.648	2.28087e-301	AE	CTSW
CCL4L2.1	5.10004e-256	0.981	0.467	0.186	1.15781e-251	AE	CCL4L2
RPS18.1	2.81096e-233	-0.324737	0.998	0.999	6.38144e-229	AE	RPS18
RPS4Y1.1	5.29126e-232	-0.661818	0.428	0.766	1.20122e-227	AE	RPS4Y1
RPL18A	3.73639e-224	-0.313881	0.998	0.999	8.48236e-220	AE	RPL18A
GNLY	1.9601e-200	0.88107	0.719	0.519	4.44981e-196	AE	GNLY
IFITM1	1.17588e-177	-0.654611	0.443	0.642	2.66948e-173	AE	IFITM1
KLRD1.1	4.12012e-174	0.599964	0.805	0.605	9.3535e-170	AE	KLRD1
HLA-F	6.1021e-152	0.490384	0.833	0.648	1.3853e-147	AE	HLA-F
MT2A	1.27784e-147	0.606646	0.6	0.378	2.90094e-143	AE	MT2A
FCGR3A.1	3.86566e-129	0.646463	0.551	0.35	8.77582e-125	AE	FCGR3A
MT-ND3.1	6.45772e-128	-0.501008	0.996	0.995	1.46603e-123	AE	MT-ND3
CD8A.1	8.15384e-124	0.413866	0.848	0.682	1.85108e-119	AE	CD8A
HLA-DRB5	2.63364e-108	-0.688541	0.33	0.476	5.97889e-104	AE	HLA-DRB5
S100A9.1	2.28754e-107	-1.03192	0.488	0.614	5.19317e-103	AE	S100A9
IL7R.1	1.38895e-94	-0.721938	0.292	0.467	3.1532e-90	AE	IL7R
RPS5	4.76224e-94	-0.257078	0.988	0.99	1.08112e-89	AE	RPS5
EEF1B2	1.03451e-90	-0.29857	0.961	0.971	2.34853e-86	AE	EEF1B2
RPS10	2.31924e-90	-0.511469	0.951	0.946	5.26515e-86	AE	RPS10
TRGC2.1	1.13438e-87	0.537688	0.74	0.624	2.57528e-83	AE	TRGC2
TSC22D3	1.10765e-86	-0.422181	0.618	0.737	2.51459e-82	AE	TSC22D3
CD8B	1.03289e-80	0.356226	0.82	0.665	2.34487e-76	AE	CD8B
S100A11.1	9.74438e-78	-0.356989	0.757	0.828	2.21217e-73	AE	S100A11
IGKC	1.826e-77	-0.531348	0.187	0.315	4.14538e-73	AE	IGKC
ASCL2.1	1.75506e-70	0.383634	0.315	0.172	3.98435e-66	AE	ASCL2
LYZ.1	8.14298e-70	-0.504991	0.262	0.385	1.84862e-65	AE	LYZ
PPDPF.1	4.65433e-68	-0.368473	0.698	0.764	1.05662e-63	AE	PPDPF
CAST.1	2.40059e-63	0.333567	0.79	0.69	5.44981e-59	AE	CAST
LAIR2.1	1.52231e-62	0.534526	0.436	0.298	3.45594e-58	AE	LAIR2
RPL36.1	2.50727e-62	-0.25941	0.994	0.993	5.69201e-58	AE	RPL36
PRMT2	4.36591e-62	0.362038	0.699	0.561	9.9115e-58	AE	PRMT2
S100A8.1	8.09105e-58	-0.831648	0.308	0.412	1.83683e-53	AE	S100A8
HEBP2.1	2.31039e-55	0.321208	0.305	0.19	5.24505e-51	AE	HEBP2
MIF.1	5.86095e-54	-0.343004	0.443	0.543	1.33055e-49	AE	MIF
DIP2A	1.3807e-52	0.349562	0.375	0.253	3.13447e-48	AE	DIP2A
FGL2	5.80683e-52	0.297749	0.258	0.146	1.31827e-47	AE	FGL2
BTG1	1.11922e-51	-0.259189	0.924	0.936	2.54085e-47	AE	BTG1
GZMB.1	4.71104e-51	0.329861	0.725	0.591	1.0695e-46	AE	GZMB
MBP.1	1.67029e-50	0.275478	0.807	0.729	3.7919e-46	AE	MBP
LTB.1	1.38436e-47	-0.445098	0.363	0.483	3.14277e-43	AE	LTB
MXRA7	1.88763e-47	0.270106	0.261	0.153	4.2853e-43	AE	MXRA7
HLA-DRB1	2.93268e-47	0.334225	0.767	0.665	6.65777e-43	AE	HLA-DRB1
DUSP1.1	1.90908e-46	-0.358993	0.29	0.403	4.33399e-42	AE	DUSP1
CRIP1	1.8128e-44	-0.380851	0.517	0.593	4.11541e-40	AE	CRIP1
XCL2	1.23857e-41	0.305486	0.322	0.215	2.81179e-37	AE	XCL2
ARHGAP10	4.80437e-41	0.256636	0.265	0.163	1.09069e-36	AE	ARHGAP10
FOS.1	1.85645e-40	-0.365065	0.201	0.3	4.21451e-36	AE	FOS
TCF25.1	3.0384e-40	0.278538	0.734	0.637	6.89777e-36	AE	TCF25
KLF6	2.47562e-39	-0.292745	0.76	0.804	5.62015e-35	AE	KLF6
PTMS	6.30281e-39	0.303614	0.397	0.28	1.43086e-34	AE	PTMS
DUSP2	1.22971e-38	-0.411814	0.203	0.298	2.79168e-34	AE	DUSP2
ADGRG1.1	3.05085e-38	0.271875	0.514	0.387	6.92604e-34	AE	ADGRG1
STK17A	1.0217e-37	0.280698	0.735	0.66	2.31946e-33	AE	STK17A
PRSS23.1	3.0837e-37	0.251943	0.361	0.246	7.00062e-33	AE	PRSS23
TRBC1	1.81697e-36	0.356638	0.66	0.57	4.12489e-32	AE	TRBC1
ITGB1.1	3.62958e-34	0.253113	0.767	0.673	8.23987e-30	AE	ITGB1
GZMK.1	1.51505e-32	-0.420725	0.245	0.344	3.43946e-28	AE	GZMK
PPBP	1.73593e-32	-0.584293	0.321	0.397	3.94091e-28	AE	PPBP
CEP78.1	3.22436e-31	0.264908	0.398	0.295	7.31994e-27	AE	CEP78
AC004687.1.1	7.87023e-31	0.259756	0.378	0.278	1.7867e-26	AE	AC004687.1
CXCR4	4.86261e-30	-0.314099	0.319	0.408	1.10391e-25	AE	CXCR4
JUN.1	2.02461e-29	-0.30233	0.296	0.387	4.59628e-25	AE	JUN
CORO1B.1	1.98732e-26	-0.25297	0.201	0.277	4.51161e-22	AE	CORO1B
TRG-AS1	1.2037e-24	0.276134	0.411	0.32	2.73265e-20	AE	TRG-AS1
ALOX5AP	4.85906e-24	-0.251548	0.306	0.388	1.1031e-19	AE	ALOX5AP
CD320	8.58678e-24	-0.292404	0.2	0.268	1.94937e-19	AE	CD320
KLF3.1	7.72654e-23	-0.272451	0.394	0.46	1.75408e-18	AE	KLF3
JUNB.1	4.30671e-22	-0.298864	0.565	0.613	9.77709e-18	AE	JUNB
TPM4.1	8.21309e-22	0.250895	0.505	0.427	1.86454e-17	AE	TPM4
NRGN	9.2289e-18	-0.395643	0.226	0.286	2.09514e-13	AE	NRGN
C1orf56	1.68566e-17	0.263768	0.281	0.22	3.82678e-13	AE	C1orf56
RPS26.2	0	1.42539	0.973	0.899	0	NAE	RPS26
RPS4Y1.2	0	0.869558	0.886	0.43	0	NAE	RPS4Y1
CTSW.1	1.27006e-281	-0.788672	0.592	0.855	2.88328e-277	NAE	CTSW
HLA-F.1	1.76414e-207	-0.614128	0.586	0.83	4.00496e-203	NAE	HLA-F
MT2A.1	4.62934e-201	-0.754037	0.312	0.592	1.05095e-196	NAE	MT2A
HEBP2.2	3.15508e-144	-0.529823	0.12	0.322	7.16266e-140	NAE	HEBP2
RPS3A	3.5794e-143	0.278821	0.998	0.998	8.12596e-139	NAE	RPS3A
HLA-B	3.56283e-138	-0.280428	1	1	8.08834e-134	NAE	HLA-B
IFITM1.1	1.50116e-136	0.584323	0.643	0.485	3.40793e-132	NAE	IFITM1
GNLY.1	3.93751e-136	-0.936233	0.539	0.664	8.93895e-132	NAE	GNLY
CCL4L2.2	3.49566e-112	-0.729647	0.204	0.395	7.93584e-108	NAE	CCL4L2
RPL13A.1	2.46901e-101	0.344429	0.998	0.995	5.60514e-97	NAE	RPL13A
S100A8.2	7.7529e-98	-0.901014	0.25	0.427	1.76006e-93	NAE	S100A8
PLCG2.1	4.22445e-94	-0.452256	0.336	0.531	9.59036e-90	NAE	PLCG2
HLA-DRB5.1	5.92477e-90	0.688035	0.474	0.363	1.34504e-85	NAE	HLA-DRB5
XCL2.1	1.54873e-85	-0.433982	0.162	0.33	3.51593e-81	NAE	XCL2
KLRD1.2	9.95766e-72	-0.40268	0.617	0.755	2.26059e-67	NAE	KLRD1
IFITM2.1	3.7277e-70	0.397018	0.897	0.868	8.46263e-66	NAE	IFITM2
UBC	1.72641e-65	0.256636	0.98	0.978	3.91929e-61	NAE	UBC
ERAP2	9.68341e-65	0.370445	0.265	0.145	2.19833e-60	NAE	ERAP2
HLA-DRB1.1	3.38547e-60	-0.387375	0.634	0.764	7.68568e-56	NAE	HLA-DRB1
DIP2A.1	3.44288e-60	-0.365234	0.223	0.367	7.81603e-56	NAE	DIP2A
CD8B.1	8.87522e-60	-0.329652	0.649	0.796	2.01485e-55	NAE	CD8B
KLF3.2	7.62981e-59	0.442979	0.495	0.387	1.73212e-54	NAE	KLF3
TSC22D3.1	1.00627e-57	0.356918	0.725	0.65	2.28443e-53	NAE	TSC22D3
CD8A.2	1.11054e-54	-0.264314	0.671	0.818	2.52116e-50	NAE	CD8A
MT1X.1	6.81663e-53	-0.272775	0.197	0.329	1.54751e-48	NAE	MT1X
HIST1H4C.1	1.99109e-49	-0.316481	0.646	0.768	4.52016e-45	NAE	HIST1H4C
TRBC1.1	1.37076e-47	-0.419869	0.546	0.655	3.11189e-43	NAE	TRBC1
IGKC.1	6.74948e-44	0.433837	0.307	0.219	1.53227e-39	NAE	IGKC
S100A9.2	3.53933e-41	-0.890547	0.493	0.587	8.03499e-37	NAE	S100A9
ZFP36.1	6.78556e-41	-0.285944	0.258	0.381	1.54046e-36	NAE	ZFP36
PRMT2.1	1.56708e-40	-0.290403	0.54	0.682	3.55759e-36	NAE	PRMT2
CD320.1	5.82542e-37	0.374469	0.288	0.203	1.32249e-32	NAE	CD320
PPBP.1	8.38319e-37	0.696968	0.403	0.333	1.90315e-32	NAE	PPBP
FCGR3A.2	7.78597e-34	-0.351921	0.381	0.489	1.76757e-29	NAE	FCGR3A
HBB.2	2.84829e-33	-0.419216	0.526	0.355	6.4662e-29	NAE	HBB
TRGC2.2	3.16196e-33	-0.334303	0.623	0.715	7.17829e-29	NAE	TRGC2
CD81	3.19116e-33	0.267758	0.829	0.826	7.24457e-29	NAE	CD81
HIST1H1C	6.02758e-33	-0.258152	0.249	0.361	1.36838e-28	NAE	HIST1H1C
TAGLN2.1	7.24437e-32	0.3231	0.69	0.662	1.64462e-27	NAE	TAGLN2
KLF6.1	1.49643e-30	0.283688	0.792	0.776	3.3972e-26	NAE	KLF6
SKAP2	5.16854e-27	0.287711	0.253	0.181	1.17336e-22	NAE	SKAP2
CMC1.1	8.779e-27	-0.259344	0.444	0.552	1.99301e-22	NAE	CMC1
RPS10.1	1.04535e-26	0.408534	0.935	0.956	2.37315e-22	NAE	RPS10
JUNB.2	9.59298e-24	-0.374428	0.534	0.622	2.1778e-19	NAE	JUNB
FOS.2	8.83457e-23	-0.312219	0.203	0.28	2.00562e-18	NAE	FOS
NRGN.1	2.19781e-21	0.57094	0.293	0.234	4.98946e-17	NAE	NRGN
CRIP1.1	2.58548e-20	0.28486	0.57	0.547	5.86955e-16	NAE	CRIP1
DUSP2.1	8.15103e-18	0.368108	0.287	0.23	1.85045e-13	NAE	DUSP2
PARP1.1	6.08896e-17	0.253699	0.459	0.427	1.38232e-12	NAE	PARP1
KLRB1.1	1.02321e-09	0.266603	0.337	0.289	2.32288e-05	NAE	KLRB1

## Sheet: S7_Gene signatures
Table S7: gene signatures used for GSVA calculation
Naive_associated_genes	cytotoxicity-associated genes	exhaustion markers	Chemokine_signature	GZMK_transitional	GSE26495_PD1_high	GSE26495_PD1_low
IL7R	PRF1	LAG3	CXCL9	GZMK	ABCG2	AADACL2
CCR7	IFNG	TIGIT	CXCL10	CD27	ABTB2	ABHD2
TCF7	GNLY	PDCD1	CXCL11	CD28	AC019080.1	AC097359.2
SELL	NKG7	CTLA4	CXCL13	TOX	ACOT9	ACOT7
LEF1	GZMB	HAVCR2	IL10	EOMES	ADAMTS17	ACVR2A
	GZMA	TOX	CCL3		ADPRHL1	ADAM8
	GZMH		CCL4		AMIGO1	ADCY9
	KLRK1		CCL5		AMPD3	ADGRG5
	KLRB1		CXCR3		ANK2	ADRB1
	KLRD1		IFNG		ANKRD23	AGPAT4
	CTSW		TNF		AOC3	AKT1S1
	CST7				ARHGAP35	ANO7L1
					ATP6V1G2	ARHGAP42
					BBS1	ARRB1
					BICDL1	ASCL2
					BLVRA	ASPDH
					BPHL	ASPN
					BRCA1	ATL1
					BTN2A1	ATP6AP1L
					C15orf40	ATP8B4
					C16orf54	ATXN3L
					C1orf167	AVEN
					C22orf15	BCL2L2
					CBFA2T2	BLZF1
					CCDC169	BNC2
					CCDC62	BOK
					CCL20	C14orf28
					CCL23	C17orf58
					CCR4	C4orf54
					CD27	C9orf43
					CD28	CARNS1
					CECR3	CCDC113
					CKAP2L	CCDC196
					CNNM3	CCDC58P3
					COQ8A	CD320
					DGKH	CENPS
					E2F3	CES1
					EIF3L	CHRNB1
					ELOCP28	CMKLR1
					EME2	COL24A1
					EOGT	COLGALT1
					ETS1	CPSF4
					EVC2	CREB5
					FAM149A	CRNDE
					FAM71F2	CT75
					FANCD2	CTBP2
					FOXM1	CXCR2
					FOXO1	CYP7A1
					FSD1	DCX
					FYN	DNM3OS
					GALM	DRAXIN
					GAMT	DSG1
					GBP5	DSTN
					GDPD3	DUSP22
					GLCCI1	EIF4EBP2
					GNAS-AS1	F12
					GPR183	FAM172A
					GSR	FAM47C
					GTPBP3	FAM83C
					GVQW3	FAR2P1
					GZMK	FCGR3B
					HAUS5	FOXD1
					HINT1	FOXN3-AS1
					HLA-DOA	FRMD6
					HNRNPLL	FRY
					ICOS	GAS7
					IL22	GLP2R
					IL4	GLUL
					ING5	GNGT1
					INMT	GNLY
					ITGA6	GOLGA7B
					ITGB2-AS1	GPER1
					ITIH3	GPR153
					JMJD8	H4C6
					KANK2	HDHD5-AS1
					KCNJ14	HMCN1
					KCNQ1	HMOX1
					KHDC1	HOPX
					KIRREL3-AS3	HOXA10
					KRT8	HOXC4
					KRTAP2-4	HSH2D
					LDLRAP1	IER5L
					LINC01550	IFITM1
					LINC01569	IQCG
					LINC02731	ITGAM
					LINC02877	ITGAX
					LMBR1L	ITGB1
					LPCAT2	JAKMIP2
					LPCAT4	KATNAL2
					LRCH2	KIR2DL2
					LRIG1	KIR2DL3
					LRTOMT	KIR2DL5A
					MAN1C1	KIR2DS1
					MBD1	KIR2DS2
					MCF2L-AS1	KIR2DS4
					MEGF6	KIR2DS5
					MIR155HG	KIR3DL1
					MMACHC	KIR3DL3
					MMEL1	KLF8
					MYH2	KLRC3
					MYO1A	KLRC4
					MYRIP	KLRD1
					NAT9	KLRF1
					NCK2	LAT2
					NDNF	LDHD
					NELL2	LEXM
					NLRP13	LIMCH1
					NOC2L	LINC00888
					NUP188	LINC00917
					OLFM4	LPGAT1
					P2RX5	LPP
					PBXIP1	LRRCC1
					PDCD1	LY6H
					PDCD4	LYN
					PDIA5	MAGEE1
					PDZK1IP1	MAGEF1
					PHGDH	MAGI2
					PIM2	MCPH1-AS1
					PINX1	MCTP2
					PLA2G2F	METTL7A
					PLCG1	MTMR11
					PLXND1	MXD1
					PNPLA5	MXRA7
					POU2F3	NCALD
					PRDM6	NCAM1
					PRG4	NCR1
					PTPN13	NDRG2
					PTPRB	NGFR
					PTPRK	NME8
					PURPL	NOTCH1
					RANBP9	NQO1
					RFPL3	OSBPL5
					RNASET2	PARPBP
					RNF214	PDE4A
					RPL23AP32	PDXDC2P
					RPS16	PDZK1
					RTN4R	PIK3AP1
					RXFP3	PITPNM2
					SARAF	PLCG2
					SCARB1	PLXNA4
					SEPTIN6	PRKACB
					SF1	PROX2
					SGPP2	PRSS30P
					SH3GL1P2	PSEN2
					SIRPG	PYROXD2
					SLAMF1	RAB23
					SLC23A2	RASSF4
					SLC35G2	RGS17
					SLC43A3	RPL14
					SLC4A3	RRBP1
					SLC52A1	RUNDC3B
					SLC8B1	RXRA
					SPINK7	S100A2
					ST8SIA1	SCLT1
					STK33	SEPTIN7
					STON1	SERPINB4
					STPG4	SERPINF2
					SUGT1P3	SH2D1B
					TAS2R1	SIGLEC17P
					TBC1D4	SLCO4C1
					TCF7	SMIM3
					TCL1A	SPECC1
					THEMIS	STS
					TIMM44	STX8
					TMC6	STYK1
					TMCC2	SYNGR1
					TMEM170A	TBC1D25
					TMEM63C	TENM1
					TNFRSF10B	TENT5A
					TNFRSF14	TJP2
					TNFSF8	TLR4
					TRAIP	TM6SF1
					TRAT1	TMCC3
					TRBC1	TMEM184B
					TRMT44	TNFSF12
					TTC9	TSHZ3
					UBA7	TSPAN12
					USP36	TSPAN2
					VCAM1	TSPAN32
					WRAP73	TTC38
					ZBTB8B	TWSG1
					ZIK1	TYROBP
					ZNF101	UBE2F
					ZNF329	USP3
					ZNF335	USP47
					ZNF419	VNN1
					ZNF512B	ZBTB22
					ZNF583	ZMAT3
					ZNF587	ZNF670
					ZNF839	ZNF789
					ZNF862
					ZP2
